# Supplementary material for: Reference quality genome sequence of Indian pomegranate cv. ‘Bhagawa’ (Punica granatum L.)
Source: Front Plant Sci. 2022 Sep 15;13:947164. doi: 10.3389/fpls.2022.947164 (PMC9521485; doi:10.3389/fpls.2022.947164)
Supplement: Supplementary file 2 [file Table_2.XLSX]

## Sheet: Sheet1
Particulars	Number
Number of genes	29435
Number of mrnas	29435
Number of mrnas with utr both sides	11784
Number of mrnas with at least one utr	14511
Number of cdss	29435
Number of exons	149545
Number of five_prime_utrs	12611
Number of start_codons	28901
Number of stop_codons	29230
Number of three_prime_utrs	13684
Number of utrs	24
Number of exon in cds	142229
Number of exon in five_prime_utr	16904
Number of exon in three_prime_utr	16622
Number of exon in utr	24
Number of intron in cds	112795
Number of intron in exon	120111
Number of intron in five_prime_utr	4293
Number of intron in three_prime_utr	2938
Number of single exon gene	5579
Number of single exon mrna	5634
mean mrnas per gene	1
mean cdss per mrna	1
mean exons per mrna	5.1
mean five_prime_utrs per mrna	0.4
mean start_codons per mrna	1
mean stop_codons per mrna	1
mean three_prime_utrs per mrna	0.5
mean utrs per mrna	0
mean exons per cds	4.8
mean exons per five_prime_utr	1.3
mean exons per three_prime_utr	1.2
mean exons per utr	1
mean introns in cdss per mrna	3.8
mean introns in exons per mrna	4.1
mean introns in five_prime_utrs per mrna	0.1
mean introns in three_prime_utrs per mrna	0.1
Total gene length	85305268
Total mrna length	86959981
Total cds length	32084793
Total exon length	42852354
Total five_prime_utr length	3672415
Total start_codon length	86703
Total stop_codon length	87690
Total three_prime_utr length	7095109
Total utr length	37
Total intron length per cds	40690938
Total intron length per exon	44227738
Total intron length per five_prime_utr	2119670
Total intron length per three_prime_utr	1355269
mean gene length	2939
mean mrna length	2954
mean cds length	1090
mean exon length	286
mean five_prime_utr length	291
mean start_codon length	3
mean stop_codon length	3
mean three_prime_utr length	518
mean utr length	1
mean cds piece length	225
mean five_prime_utr piece length	217
mean three_prime_utr piece length	426
mean utr piece length	1
mean intron in cds length	360
mean intron in exon length	368
mean intron in five_prime_utr length	493
mean intron in three_prime_utr length	461
Longest genes	449732
Longest mrnas	449732
Longest cdss	339111
Longest exons	7824
Longest five_prime_utrs	11482
Longest start_codons	3
Longest stop_codons	3
Longest three_prime_utrs	16870
Longest utrs	2
Longest cds piece	7824
Longest five_prime_utr piece	5039
Longest three_prime_utr piece	6079
Longest utr piece	2
Longest intron into cds part	14276
Longest intron into exon part	14276
Longest intron into five_prime_utr part	9798
Longest intron into three_prime_utr part	9867
Shortest genes	105
Shortest mrnas	105
Shortest cdss	42
Shortest exons	20
Shortest five_prime_utrs	1
Shortest start_codons	3
Shortest stop_codons	3
Shortest three_prime_utrs	2
Shortest utrs	1
Shortest cds piece	1
Shortest five_prime_utr piece	1
Shortest three_prime_utr piece	1
Shortest utr piece	1
Shortest intron into cds part	52
Shortest intron into exon part	52
Shortest intron into five_prime_utr part	53
Shortest intron into three_prime_utr part	52
