# Supplementary material for: Reference quality genome sequence of Indian pomegranate cv. ‘Bhagawa’ (Punica granatum L.)
Source: Front Plant Sci. 2022 Sep 15;13:947164. doi: 10.3389/fpls.2022.947164 (PMC9521485; doi:10.3389/fpls.2022.947164)
Supplement: Supplementary file 3 [file Table_3.XLSX]

## Sheet: NR
	Tags	SeqName	Description	Length	#Hits	e-Value	sim mean	#GO	GO IDs	GO Names	Enzyme Codes	Enzyme Names	InterPro IDs	InterPro GO IDs	InterPro GO Names
true	[NO-BLAST]	PMGT_00029542-RA	---NA---	327
true	[NO-BLAST]	PMGT_00029543-RA	---NA---	255
true	[NO-BLAST]	PMGT_00029540-RA	---NA---	288
true	[NO-BLAST]	PMGT_00029541-RA	---NA---	297
true	[BLASTED]	PMGT_00029546-RA	uncharacterized protein LOC18032216 isoform X1	414	5	7.30879e-21	65.35
true	[NO-BLAST]	PMGT_00029547-RA	---NA---	225
true	[BLASTED, MAPPED, GO-SLIM]	PMGT_00029545-RA	carboxy-terminal domain RNA polymerase II polypeptide A small phosphatase 1-like	963	5	4.8948e-129	74.98	3	P:GO:0008152; P:GO:0009987; F:GO:0016787	P:metabolic process; P:cellular process; F:hydrolase activity	EC:3.1; EC:3; EC:3.1.3	Acting on ester bonds; Hydrolases; Acting on ester bonds
true	[NO-BLAST]	PMGT_00029548-RA	---NA---	219
true	[BLASTED]	PMGT_00029549-RA	PREDICTED: uncharacterized protein LOC108960767	645	3	7.53468e-13	42.76
true	[NO-BLAST]	PMGT_00029429-RA	---NA---	471
true	[NO-BLAST]	PMGT_00029428-RA	---NA---	363
true	[NO-BLAST]	PMGT_00029421-RA	---NA---	2832
true	[NO-BLAST]	PMGT_00029420-RA	---NA---	264
true	[BLASTED]	PMGT_00029423-RA	uncharacterized protein LOC109794450, partial	843	1	2.64031e-09	42.31
true	[NO-BLAST]	PMGT_00029422-RA	---NA---	429
true	[NO-BLAST]	PMGT_00029425-RA	---NA---	312
true	[NO-BLAST]	PMGT_00029424-RA	---NA---	5010
true	[NO-BLAST]	PMGT_00029427-RA	---NA---	4857
true	[NO-BLAST]	PMGT_00029426-RA	---NA---	1512
true	[NO-BLAST]	PMGT_00029539-RA	---NA---	312
true	[BLASTED]	PMGT_00029538-RA	uncharacterized protein LOC17894017	978	5	3.20272e-56	55.5
true	[NO-BLAST]	PMGT_00029533-RA	---NA---	261
true	[BLASTED, MAPPED, GO-SLIM]	PMGT_00029531-RA	dihydroxy-acid dehydratase, chloroplastic	2234	5	0	90.13	8	P:GO:0006950; P:GO:0007275; P:GO:0009058; P:GO:0009628; P:GO:0009987; F:GO:0003824; F:GO:0005488; C:GO:0009507	P:response to stress; P:multicellular organism development; P:biosynthetic process; P:response to abiotic stimulus; P:cellular process; F:catalytic activity; F:binding; C:chloroplast	EC:4.2.1; EC:4.2; EC:4; EC:4.2.1.9	Carbon-oxygen lyases; Carbon-oxygen lyases; Lyases; Dihydroxy-acid dehydratase
true	[NO-BLAST]	PMGT_00029530-RA	---NA---	510
true	[BLASTED, MAPPED, GO-SLIM]	PMGT_00029537-RA	aquaporin NIP1-1-like isoform X1	1259	5	6.21219e-140	82.29	4	P:GO:0006810; P:GO:0009987; F:GO:0005215; C:GO:0016020	P:transport; P:cellular process; F:transporter activity; C:membrane	EC:7	Translocases
true	[BLASTED, MAPPED, GO-SLIM]	PMGT_00029536-RA	seipin-2 isoform X1	1767	5	2.03531e-104	78.08	4	P:GO:0006629; P:GO:0016043; C:GO:0005783; C:GO:0016020	P:lipid metabolic process; P:cellular component organization; C:endoplasmic reticulum; C:membrane
true	[NO-BLAST]	PMGT_00029535-RA	---NA---	576
true	[NO-BLAST]	PMGT_00029387-RA	---NA---	924
true	[NO-BLAST]	PMGT_00029388-RA	---NA---	510
true	[NO-BLAST]	PMGT_00029476-RA	---NA---	444
true	[NO-BLAST]	PMGT_00029477-RA	---NA---	417
true	[NO-BLAST]	PMGT_00029474-RA	---NA---	570
true	[BLASTED, MAPPED, GO-SLIM]	PMGT_00029475-RA	CBL-interacting serine/threonine-protein kinase 12-like	1428	5	0	91.78	1	F:GO:0016301	F:kinase activity	EC:2.7; EC:2	Transferring phosphorus-containing groups; Transferases
true	[BLASTED]	PMGT_00029472-RA	uncharacterized protein LOC111373864	228	1	4.81155e-07	66.67
true	[NO-BLAST]	PMGT_00029473-RA	---NA---	405
true	[BLASTED, MAPPED, GO-SLIM]	PMGT_00029470-RA	UPF0051 protein ABCI8, chloroplastic	246	5	1.71618e-17	79	2	P:GO:0008152; P:GO:0016043	P:metabolic process; P:cellular component organization
true	[NO-BLAST]	PMGT_00029471-RA	---NA---	738
true	[NO-BLAST]	PMGT_00029478-RA	---NA---	609
true	[NO-BLAST]	PMGT_00029479-RA	---NA---	339
true	[NO-BLAST]	PMGT_00029389-RA	---NA---	3798
true	[NO-BLAST]	PMGT_00029569-RA	---NA---	408
true	[NO-BLAST]	PMGT_00029560-RA	---NA---	321
true	[NO-BLAST]	PMGT_00029561-RA	---NA---	345
true	[NO-BLAST]	PMGT_00029562-RA	---NA---	351
true	[BLASTED]	PMGT_00029563-RA	PREDICTED: uncharacterized protein LOC103320160	519	5	1.48458e-09	60.39
true	[BLASTED, MAPPED, GO-SLIM]	PMGT_00029564-RA	heat stress transcription factor A-4a	1343	5	2.92713e-87	64.93	3	P:GO:0006139; P:GO:0009058; F:GO:0003677	P:nucleobase-containing compound metabolic process; P:biosynthetic process; F:DNA binding
true	[BLASTED, MAPPED]	PMGT_00029565-RA	transcription repressor OFP5	1053	5	6.05466e-49	55.93	2	P:GO:0045892; C:GO:0005634	P:negative regulation of transcription, DNA-templated; C:nucleus
true	[BLASTED, MAPPED, GO-SLIM]	PMGT_00029566-RA	PREDICTED: uncharacterized protein LOC104440872 isoform X1	2054	5	0	87.59	1	C:GO:0016020	C:membrane
true	[NO-BLAST]	PMGT_00029489-RA	---NA---	495
true	[NO-BLAST]	PMGT_00029488-RA	---NA---	219
true	[BLASTED]	PMGT_00029487-RA	fibril-forming collagen alpha chain-like	313	3	1.60125e-14	80.97
true	[BLASTED, MAPPED, GO-SLIM]	PMGT_00029486-RA	protein NRT1/ PTR FAMILY 6.1	314	4	9.13093e-16	78.17	2	P:GO:0006810; C:GO:0016020	P:transport; C:membrane
true	[BLASTED, MAPPED]	PMGT_00029485-RA	protein NRT1/ PTR FAMILY 6.1	416	4	3.35061e-15	75.84	6	P:GO:0006817; P:GO:0006857; P:GO:0055085; F:GO:0022857; C:GO:0016020; C:GO:0016021	P:phosphate ion transport; P:oligopeptide transport; P:transmembrane transport; F:transmembrane transporter activity; C:membrane; C:integral component of membrane
true	[BLASTED]	PMGT_00029484-RA	fibril-forming collagen alpha chain-like	578	3	1.87665e-12	87.88
true	[BLASTED, MAPPED]	PMGT_00029483-RA	transcription factor TGA6-like	771	5	5.57366e-87	73.24	2	P:GO:0006351; F:GO:0043565	P:transcription, DNA-templated; F:sequence-specific DNA binding
true	[NO-BLAST]	PMGT_00029482-RA	---NA---	273
true	[NO-BLAST]	PMGT_00029481-RA	---NA---	450
true	[NO-BLAST]	PMGT_00029480-RA	---NA---	219
true	[NO-BLAST]	PMGT_00029407-RA	---NA---	1020
true	[NO-BLAST]	PMGT_00029406-RA	---NA---	996
true	[NO-BLAST]	PMGT_00029405-RA	---NA---	1965
true	[BLASTED]	PMGT_00029404-RA	PREDICTED: uncharacterized protein LOC103865641	1989	1	7.91762e-06	49.58
true	[BLASTED]	PMGT_00029403-RA	PREDICTED: uncharacterized protein LOC103865641	3909	1	6.95965e-06	50.79
true	[NO-BLAST]	PMGT_00029402-RA	---NA---	9237
true	[NO-BLAST]	PMGT_00029401-RA	---NA---	354
true	[NO-BLAST]	PMGT_00029400-RA	---NA---	237
true	[NO-BLAST]	PMGT_00029409-RA	---NA---	711
true	[BLASTED]	PMGT_00029408-RA	PREDICTED: uncharacterized protein LOC103865641	723	2	2.08223e-06	45.84
true	[NO-BLAST]	PMGT_00029551-RA	---NA---	318
true	[NO-BLAST]	PMGT_00029550-RA	---NA---	396
true	[BLASTED]	PMGT_00029552-RA	PREDICTED: uncharacterized protein LOC107900171	423	5	2.27145e-18	61.97
true	[BLASTED, MAPPED, GO-SLIM]	PMGT_00029555-RA	BES1/BZR1 homolog protein 4 isoform X1	1512	5	1.51056e-132	77.55	6	P:GO:0006139; P:GO:0007165; P:GO:0009058; P:GO:0009719; P:GO:0042221; F:GO:0003700	P:nucleobase-containing compound metabolic process; P:signal transduction; P:biosynthetic process; P:response to endogenous stimulus; P:response to chemical; F:DNA-binding transcription factor activity
true	[BLASTED, MAPPED, GO-SLIM]	PMGT_00029554-RA	FYVE, RhoGEF and PH domain-containing protein 5 isoform X2	2017	5	0	77.93	3	P:GO:0016043; F:GO:0008289; C:GO:0005886	P:cellular component organization; F:lipid binding; C:plasma membrane
true	[NO-BLAST]	PMGT_00029557-RA	---NA---	231
true	[NO-BLAST]	PMGT_00029556-RA	---NA---	486
true	[NO-BLAST]	PMGT_00029559-RA	---NA---	261
true	[NO-BLAST]	PMGT_00029558-RA	---NA---	198
true	[NO-BLAST]	PMGT_00029458-RA	---NA---	708
true	[NO-BLAST]	PMGT_00029459-RA	---NA---	249
true	[BLASTED, MAPPED, GO-SLIM]	PMGT_00029454-RA	adenine nucleotide transporter BT1, chloroplastic/mitochondrial	2358	5	0	88	4	P:GO:0006810; P:GO:0009987; F:GO:0005215; C:GO:0016020	P:transport; P:cellular process; F:transporter activity; C:membrane	EC:7	Translocases
true	[NO-BLAST]	PMGT_00029455-RA	---NA---	276
true	[NO-BLAST]	PMGT_00029456-RA	---NA---	363
true	[NO-BLAST]	PMGT_00029457-RA	---NA---	540
true	[NO-BLAST]	PMGT_00029450-RA	---NA---	513
true	[NO-BLAST]	PMGT_00029451-RA	---NA---	420
true	[NO-BLAST]	PMGT_00029452-RA	---NA---	354
true	[BLASTED, MAPPED, GO-SLIM]	PMGT_00029453-RA	cellulose synthase A catalytic subunit 1 [UDP-forming]	4299	5	0	92.35	8	P:GO:0005975; P:GO:0007049; P:GO:0009058; P:GO:0016043; F:GO:0005488; F:GO:0016740; C:GO:0005794; C:GO:0005886	P:carbohydrate metabolic process; P:cell cycle; P:biosynthetic process; P:cellular component organization; F:binding; F:transferase activity; C:Golgi apparatus; C:plasma membrane	EC:2.4.1.12; EC:2.4; EC:2; EC:2.4.1	Cellulose synthase (UDP-forming); Glycosyltransferases; Transferases; Glycosyltransferases
true	[NO-BLAST]	PMGT_00029509-RA	---NA---	465
true	[NO-BLAST]	PMGT_00029506-RA	---NA---	2052
true	[BLASTED, MAPPED, GO-SLIM]	PMGT_00029507-RA	low-temperature-induced cysteine proteinase-like	1860	5	0	82.5	6	P:GO:0009056; P:GO:0009987; P:GO:0019538; F:GO:0016787; C:GO:0005576; C:GO:0005764	P:catabolic process; P:cellular process; P:protein metabolic process; F:hydrolase activity; C:extracellular region; C:lysosome	EC:3.4.22; EC:3.4.22.1; EC:3.4.99; EC:3.4.22.41; EC:3.4.22.40; EC:3.4.22.34; EC:3.4.22.8; EC:3.4.22.28; EC:3.4.22.16; EC:3.4.22.27; EC:3.4.22.38; EC:3.4.22.15; EC:3.4.22.14; EC:3.4; EC:3	Acting on peptide bonds (peptidases); Cathepsin B; Acting on peptide bonds (peptidases); Cathepsin F; Bleomycin hydrolase; Legumain; Clostripain; Picornain 3C; Cathepsin H; Cathepsin S; Cathepsin K; Cathepsin L; Actinidain; Acting on peptide bonds (peptidases); Hydrolases
true	[BLASTED, MAPPED]	PMGT_00029505-RA	PREDICTED: uncharacterized protein LOC107845439	312	5	3.65084e-11	63.07	2	C:GO:0016020; C:GO:0016021	C:membrane; C:integral component of membrane
true	[NO-BLAST]	PMGT_00029502-RA	---NA---	402
true	[BLASTED, MAPPED]	PMGT_00029503-RA	low-temperature-induced cysteine proteinase	504	5	9.21258e-10	47.55	8	P:GO:0006508; P:GO:0051603; F:GO:0004197; F:GO:0008233; F:GO:0008234; F:GO:0016787; C:GO:0005615; C:GO:0005764	P:proteolysis; P:proteolysis involved in cellular protein catabolic process; F:cysteine-type endopeptidase activity; F:peptidase activity; F:cysteine-type peptidase activity; F:hydrolase activity; C:extracellular space; C:lysosome
true	[BLASTED]	PMGT_00029500-RA	probable acyl-activating enzyme 2	2892	5	0	85.8
true	[BLASTED]	PMGT_00029501-RA	ACT domain-containing protein ACR10-like	297	5	1.14121e-15	81.13
true	[NO-BLAST]	PMGT_00029397-RA	---NA---	732
true	[NO-BLAST]	PMGT_00029396-RA	---NA---	2385
true	[NO-BLAST]	PMGT_00029395-RA	---NA---	2373
true	[NO-BLAST]	PMGT_00029394-RA	---NA---	285
true	[BLASTED]	PMGT_00029393-RA	PREDICTED: uncharacterized protein LOC105974900	1764	1	1.28218e-07	35.65
true	[NO-BLAST]	PMGT_00029392-RA	---NA---	6276
true	[NO-BLAST]	PMGT_00029391-RA	---NA---	231
true	[BLASTED]	PMGT_00029399-RA	PREDICTED: uncharacterized protein LOC105974900	9981	1	1.47805e-08	35.01
true	[NO-BLAST]	PMGT_00029398-RA	---NA---	8847
true	[NO-BLAST]	PMGT_00029586-RA	---NA---	3510
true	[NO-BLAST]	PMGT_00029587-RA	---NA---	1362
true	[NO-BLAST]	PMGT_00029584-RA	---NA---	1791
true	[NO-BLAST]	PMGT_00029585-RA	---NA---	831
true	[NO-BLAST]	PMGT_00029582-RA	---NA---	5757
true	[NO-BLAST]	PMGT_00029583-RA	---NA---	2361
true	[NO-BLAST]	PMGT_00029580-RA	---NA---	1254
true	[NO-BLAST]	PMGT_00029581-RA	---NA---	1248
true	[NO-BLAST]	PMGT_00029588-RA	---NA---	1476
true	[NO-BLAST]	PMGT_00029589-RA	---NA---	2616
true	[NO-BLAST]	PMGT_00029465-RA	---NA---	216
true	[NO-BLAST]	PMGT_00029464-RA	---NA---	225
true	[NO-BLAST]	PMGT_00029467-RA	---NA---	459
true	[NO-BLAST]	PMGT_00029466-RA	---NA---	315
true	[BLASTED]	PMGT_00029461-RA	vegetative cell wall protein gp1-like	2598	1	4.77967e-13	38.43
true	[NO-BLAST]	PMGT_00029463-RA	---NA---	213
true	[NO-BLAST]	PMGT_00029469-RA	---NA---	285
true	[BLASTED, MAPPED, GO-SLIM]	PMGT_00029468-RA	SAP30-binding protein-like isoform X1	1816	5	3.99913e-109	75.76	3	P:GO:0006139; P:GO:0009058; C:GO:0005634	P:nucleobase-containing compound metabolic process; P:biosynthetic process; C:nucleus
true	[NO-BLAST]	PMGT_00029490-RA	---NA---	219
true	[NO-BLAST]	PMGT_00029491-RA	---NA---	279
true	[NO-BLAST]	PMGT_00029492-RA	---NA---	315
true	[NO-BLAST]	PMGT_00029493-RA	---NA---	552
true	[BLASTED]	PMGT_00029494-RA	uncharacterized protein LOC111289419	4665	5	0	67.96
true	[BLASTED]	PMGT_00029495-RA	PREDICTED: uncharacterized protein LOC108944345	735	2	1.95038e-06	45.29
true	[NO-BLAST]	PMGT_00029497-RA	---NA---	597
true	[NO-BLAST]	PMGT_00029579-RA	---NA---	1848
true	[NO-BLAST]	PMGT_00029578-RA	---NA---	483
true	[NO-BLAST]	PMGT_00029577-RA	---NA---	750
true	[BLASTED]	PMGT_00029576-RA	basic leucine zipper 2	447	5	1.0057e-17	71.29
true	[BLASTED, MAPPED, GO-SLIM]	PMGT_00029575-RA	elongator complex protein 4 isoform X1	1731	5	0	80.32	4	P:GO:0006139; P:GO:0009058; C:GO:0005654; C:GO:0005737	P:nucleobase-containing compound metabolic process; P:biosynthetic process; C:nucleoplasm; C:cytoplasm
true	[BLASTED]	PMGT_00029574-RA	sodium-dependent phosphate transporter 1-like isoform X2	1536	5	3.99462e-66	80.59
true	[BLASTED]	PMGT_00029573-RA	protein STICHEL-like 3	4008	5	0	73.74
true	[NO-BLAST]	PMGT_00029572-RA	---NA---	987
true	[NO-BLAST]	PMGT_00029571-RA	---NA---	234
true	[NO-BLAST]	PMGT_00029570-RA	---NA---	648
true	[NO-BLAST]	PMGT_00029430-RA	---NA---	8115
true	[NO-BLAST]	PMGT_00029436-RA	---NA---	5337
true	[BLASTED, MAPPED, GO-SLIM]	PMGT_00029604-RA	golgin subfamily A member 6-like protein 1	3238	5	0	79.83	4	P:GO:0000003; P:GO:0006259; P:GO:0007049; P:GO:0016043	P:reproduction; P:DNA metabolic process; P:cell cycle; P:cellular component organization
true	[NO-BLAST]	PMGT_00029601-RA	---NA---	417
true	[NO-BLAST]	PMGT_00029600-RA	---NA---	201
true	[BLASTED, MAPPED, GO-SLIM]	PMGT_00029603-RA	superoxide dismutase [Cu-Zn] 4A	591	5	1.08444e-23	87.04	8	P:GO:0006950; P:GO:0008152; P:GO:0009987; P:GO:0042221; F:GO:0003824; F:GO:0005488; C:GO:0005576; C:GO:0005737	P:response to stress; P:metabolic process; P:cellular process; P:response to chemical; F:catalytic activity; F:binding; C:extracellular region; C:cytoplasm	EC:1; EC:1.15.1.1; EC:1.15	Oxidoreductases; Superoxide dismutase; Acting on superoxide as acceptor
true	[BLASTED]	PMGT_00029602-RA	skin secretory protein xP2-like	645	5	7.56722e-13	49.03
true	[NO-BLAST]	PMGT_00029524-RA	---NA---	288
true	[BLASTED, MAPPED, GO-SLIM]	PMGT_00029525-RA	ammonium transporter 3 member 1-like	1431	5	0	86.01	4	P:GO:0006810; P:GO:0009987; F:GO:0005215; C:GO:0005886	P:transport; P:cellular process; F:transporter activity; C:plasma membrane	EC:7	Translocases
true	[BLASTED]	PMGT_00029526-RA	uncharacterized protein LOC109794450, partial	456	5	6.40797e-13	51.08
true	[NO-BLAST]	PMGT_00029527-RA	---NA---	357
true	[NO-BLAST]	PMGT_00029520-RA	---NA---	300
true	[BLASTED]	PMGT_00029521-RA	LOW QUALITY PROTEIN: uncharacterized protein LOC112325027	423	5	1.32627e-11	54.22
true	[BLASTED]	PMGT_00029522-RA	PREDICTED: uncharacterized protein LOC108330380	2022	5	1.45436e-19	59.37
true	[NO-BLAST]	PMGT_00029523-RA	---NA---	480
true	[BLASTED, MAPPED, GO-SLIM]	PMGT_00029528-RA	succinate dehydrogenase [ubiquinone] flavoprotein subunit, mitochondrial isoform X1	201	5	1.91443e-35	90	5	P:GO:0006091; F:GO:0000166; F:GO:0003824; C:GO:0005739; C:GO:0016020	P:generation of precursor metabolites and energy; F:nucleotide binding; F:catalytic activity; C:mitochondrion; C:membrane	EC:1.3.5; EC:1.3; EC:1; EC:1.3.5.1	Acting on the CH-CH group of donors; Acting on the CH-CH group of donors; Oxidoreductases; Succinate dehydrogenase (quinone)
true	[BLASTED, MAPPED, GO-SLIM]	PMGT_00029529-RA	succinate dehydrogenase [ubiquinone] flavoprotein subunit 1, mitochondrial	858	5	1.52922e-102	75.43	3	P:GO:0006091; F:GO:0003824; C:GO:0016020	P:generation of precursor metabolites and energy; F:catalytic activity; C:membrane	EC:1.3; EC:1	Acting on the CH-CH group of donors; Oxidoreductases
true	[BLASTED]	PMGT_00029443-RA	coiled-coil domain-containing protein 8 homolog	3021	4	5.34605e-07	43.73
true	[NO-BLAST]	PMGT_00029442-RA	---NA---	1764
true	[NO-BLAST]	PMGT_00029440-RA	---NA---	6666
true	[NO-BLAST]	PMGT_00029447-RA	---NA---	348
true	[NO-BLAST]	PMGT_00029446-RA	---NA---	432
true	[NO-BLAST]	PMGT_00029445-RA	---NA---	204
true	[NO-BLAST]	PMGT_00029444-RA	---NA---	213
true	[NO-BLAST]	PMGT_00029449-RA	---NA---	237
true	[NO-BLAST]	PMGT_00029448-RA	---NA---	219
true	[BLASTED]	PMGT_00029519-RA	PREDICTED: LOW QUALITY PROTEIN: uncharacterized protein LOC104455695	2088	5	1.10683e-102	52.77
true	[NO-BLAST]	PMGT_00029518-RA	---NA---	522
true	[NO-BLAST]	PMGT_00029515-RA	---NA---	321
true	[NO-BLAST]	PMGT_00029514-RA	---NA---	240
true	[BLASTED, MAPPED, GO-SLIM]	PMGT_00029517-RA	RNA-directed DNA polymerase homolog	717	5	3.63555e-76	90.92	3	P:GO:0006259; P:GO:0009058; F:GO:0016740	P:DNA metabolic process; P:biosynthetic process; F:transferase activity	EC:2.7; EC:2; EC:2.7.7.49; EC:2.7.7	Transferring phosphorus-containing groups; Transferases; RNA-directed DNA polymerase; Transferring phosphorus-containing groups
true	[NO-BLAST]	PMGT_00029516-RA	---NA---	330
true	[NO-BLAST]	PMGT_00029511-RA	---NA---	318
true	[BLASTED, MAPPED, GO-SLIM]	PMGT_00029510-RA	abscisic acid receptor PYL12-like	912	5	5.87837e-84	77.21	10	P:GO:0006464; P:GO:0007165; P:GO:0009719; P:GO:0042221; F:GO:0008289; F:GO:0030234; F:GO:0038023; C:GO:0005634; C:GO:0005737; C:GO:0016020	P:cellular protein modification process; P:signal transduction; P:response to endogenous stimulus; P:response to chemical; F:lipid binding; F:enzyme regulator activity; F:signaling receptor activity; C:nucleus; C:cytoplasm; C:membrane
true	[NO-BLAST]	PMGT_00029513-RA	---NA---	321
true	[BLASTED, MAPPED]	PMGT_00029512-RA	mediator-associated protein 1	1113	5	9.70978e-41	52.74	2	P:GO:0006355; C:GO:0005634	P:regulation of transcription, DNA-templated; C:nucleus
true	[BLASTED, MAPPED, GO-SLIM]	PMGT_00029594-RA	putative L-ascorbate peroxidase 6	1504	5	1.9925e-148	80.48	6	P:GO:0006950; P:GO:0009056; P:GO:0009987; P:GO:0042221; F:GO:0003824; F:GO:0005488	P:response to stress; P:catabolic process; P:cellular process; P:response to chemical; F:catalytic activity; F:binding	EC:1.11; EC:1; EC:1.11.1; EC:1.11.1.11	Acting on a peroxide as acceptor; Oxidoreductases; Acting on a peroxide as acceptor; L-ascorbate peroxidase
true	[NO-BLAST]	PMGT_00029597-RA	---NA---	1338
true	[NO-BLAST]	PMGT_00029596-RA	---NA---	1542
true	[NO-BLAST]	PMGT_00029590-RC	---NA---	228
true	[NO-BLAST]	PMGT_00029590-RA	---NA---	213
true	[NO-BLAST]	PMGT_00029590-RB	---NA---	216
true	[BLASTED, MAPPED, GO-SLIM]	PMGT_00029593-RA	G-type lectin S-receptor-like serine/threonine-protein kinase SD2-5	348	5	1.96051e-61	91.48	5	P:GO:0006464; F:GO:0000166; F:GO:0016301; F:GO:0030246; C:GO:0016020	P:cellular protein modification process; F:nucleotide binding; F:kinase activity; F:carbohydrate binding; C:membrane	EC:2.7.1; EC:2.7.11; EC:2.7.11.1; EC:2.7; EC:2	Transferring phosphorus-containing groups; Transferring phosphorus-containing groups; Non-specific serine/threonine protein kinase; Transferring phosphorus-containing groups; Transferases
true	[BLASTED, MAPPED, GO-SLIM]	PMGT_00029592-RA	G-type lectin S-receptor-like serine/threonine-protein kinase SD2-5	489	5	3.301e-92	94.48	5	P:GO:0006464; F:GO:0000166; F:GO:0016301; F:GO:0030246; C:GO:0016020	P:cellular protein modification process; F:nucleotide binding; F:kinase activity; F:carbohydrate binding; C:membrane	EC:2.7.1; EC:2.7.11; EC:2.7.11.1; EC:2.7; EC:2	Transferring phosphorus-containing groups; Transferring phosphorus-containing groups; Non-specific serine/threonine protein kinase; Transferring phosphorus-containing groups; Transferases
true	[NO-BLAST]	PMGT_00029599-RA	---NA---	309
true	[BLASTED, MAPPED, GO-SLIM]	PMGT_00029598-RA	hydroxyproline O-arabinosyltransferase 1	1782	5	0	90.18	1	C:GO:0016020	C:membrane
true	[NO-BLAST]	PMGT_00029498-RA	---NA---	288
true	[BLASTED]	PMGT_00029499-RA	probable acyl-activating enzyme 2	2210	5	0	83.76
true	[NO-BLAST]	PMGT_00029410-RA	---NA---	762
true	[NO-BLAST]	PMGT_00029411-RA	---NA---	4824
true	[BLASTED]	PMGT_00029412-RA	PREDICTED: uncharacterized protein LOC103865641	13647	1	2.53751e-09	54.63
true	[NO-BLAST]	PMGT_00029413-RA	---NA---	522
true	[NO-BLAST]	PMGT_00029414-RA	---NA---	3753
true	[NO-BLAST]	PMGT_00029415-RA	---NA---	214
true	[BLASTED]	PMGT_00029416-RA	PREDICTED: uncharacterized protein LOC105974900	2916	1	1.24634e-09	36.57
true	[BLASTED]	PMGT_00029417-RA	phosphoinositide phosphatase SAC3-like	1530	1	6.34316e-07	51.24
true	[NO-BLAST]	PMGT_00029418-RA	---NA---	2079
true	[NO-BLAST]	PMGT_00029419-RA	---NA---	1242
true	[NO-BLAST]	PMGT_00031028-RA	---NA---	492
true	[BLASTED]	PMGT_00030462-RA	polyadenylate-binding protein-interacting protein 7	2815	5	0	82.16
true	[NO-BLAST]	PMGT_00030466-RA	---NA---	417
true	[NO-BLAST]	PMGT_00030465-RA	---NA---	360
true	[NO-BLAST]	PMGT_00030464-RA	---NA---	1026
true	[BLASTED, MAPPED, GO-SLIM]	PMGT_00030469-RA	probable flavin-containing monooxygenase 1	1563	5	0	87.48	1	F:GO:0003824	F:catalytic activity	EC:1	Oxidoreductases
true	[NO-BLAST]	PMGT_00030468-RA	---NA---	342
true	[BLASTED]	PMGT_00030461-RA	PREDICTED: uncharacterized protein LOC104436359	2447	5	0	77.99
true	[BLASTED]	PMGT_00030457-RA	protein TIFY 3B	1067	5	2.10876e-68	60.44
true	[NO-BLAST]	PMGT_00030481-RA	---NA---	465
true	[BLASTED]	PMGT_00030483-RA	fibroin heavy chain	1509	2	3.95659e-15	43.23
true	[BLASTED]	PMGT_00030485-RA	extensin-2-like isoform X2	2274	5	2.08067e-17	49.98
true	[BLASTED]	PMGT_00030484-RA	fibroin heavy chain	1644	2	3.59049e-13	44.23
true	[BLASTED, MAPPED]	PMGT_00030456-RA	hepatocyte growth factor-regulated tyrosine kinase substrate-like	465	5	2.17543e-33	65.05	3	P:GO:0016310; F:GO:0016301; F:GO:0046872	P:phosphorylation; F:kinase activity; F:metal ion binding
true	[NO-BLAST]	PMGT_00030454-RA	---NA---	219
true	[BLASTED, MAPPED, GO-SLIM]	PMGT_00030455-RA	SKP1-like protein 1B	246	5	1.60609e-31	83.72	5	P:GO:0006464; P:GO:0009056; F:GO:0005515; C:GO:0005634; C:GO:0005737	P:cellular protein modification process; P:catabolic process; F:protein binding; C:nucleus; C:cytoplasm
true	[BLASTED, MAPPED, GO-SLIM]	PMGT_00030458-RA	protein FATTY ACID EXPORT 2, chloroplastic-like	318	5	3.04063e-09	91.52	1	C:GO:0016020	C:membrane
true	[BLASTED]	PMGT_00030459-RA	F-box only protein 13-like	1239	5	8.72104e-166	73.17
true	[BLASTED, MAPPED, GO-SLIM]	PMGT_00030474-RA	chaperonin CPN60-2, mitochondrial	2394	5	0	96.45	4	P:GO:0009987; F:GO:0000166; C:GO:0005739; C:GO:0005829	P:cellular process; F:nucleotide binding; C:mitochondrion; C:cytosol
true	[NO-BLAST]	PMGT_00030476-RA	---NA---	621
true	[NO-BLAST]	PMGT_00030470-RA	---NA---	336
true	[NO-BLAST]	PMGT_00030472-RA	---NA---	282
true	[NO-BLAST]	PMGT_00030473-RA	---NA---	507
true	[NO-BLAST]	PMGT_00031033-RA	---NA---	213
true	[BLASTED, MAPPED]	PMGT_00031032-RA	Cytochrome C oxidase subunit II-like, transmembrane domain-containing protein	591	5	5.20967e-44	63.29	8	P:GO:0022900; P:GO:0042773; P:GO:1902600; F:GO:0004129; C:GO:0005739; C:GO:0016020; C:GO:0016021; C:GO:0031966	P:electron transport chain; P:ATP synthesis coupled electron transport; P:proton transmembrane transport; F:cytochrome-c oxidase activity; C:mitochondrion; C:membrane; C:integral component of membrane; C:mitochondrial membrane
true	[NO-BLAST]	PMGT_00031041-RA	---NA---	147
true	[NO-BLAST]	PMGT_00030539-RA	---NA---	135
true	[NO-BLAST]	PMGT_00030538-RA	---NA---	219
true	[NO-BLAST]	PMGT_00030531-RA	---NA---	239
true	[NO-BLAST]	PMGT_00030530-RA	---NA---	237
true	[NO-BLAST]	PMGT_00030534-RA	---NA---	263
true	[NO-BLAST]	PMGT_00030537-RA	---NA---	222
true	[NO-BLAST]	PMGT_00030536-RA	---NA---	267
true	[NO-BLAST]	PMGT_00030548-RA	---NA---	432
true	[NO-BLAST]	PMGT_00030549-RA	---NA---	387
true	[NO-BLAST]	PMGT_00030544-RA	---NA---	237
true	[BLASTED]	PMGT_00030545-RA	PREDICTED: uncharacterized protein LOC109356214	747	5	2.8632e-20	78.48
true	[NO-BLAST]	PMGT_00030546-RA	---NA---	363
true	[BLASTED]	PMGT_00030547-RA	skin secretory protein xP2-like	489	5	9.77762e-13	51.29
true	[NO-BLAST]	PMGT_00030540-RA	---NA---	243
true	[NO-BLAST]	PMGT_00030541-RA	---NA---	232
true	[NO-BLAST]	PMGT_00030528-RA	---NA---	306
true	[NO-BLAST]	PMGT_00030529-RA	---NA---	202
true	[BLASTED]	PMGT_00030526-RC	mucin-2-like	2706	1	1.23358e-26	22.79
true	[NO-BLAST]	PMGT_00030524-RA	---NA---	221
true	[NO-BLAST]	PMGT_00030525-RA	---NA---	245
true	[NO-BLAST]	PMGT_00030535-RA	---NA---	185
true	[BLASTED, MAPPED, GO-SLIM]	PMGT_00030551-RA	probable LRR receptor-like serine/threonine-protein kinase At4g31250	1896	5	0	76	2	F:GO:0016301; C:GO:0016020	F:kinase activity; C:membrane	EC:2.7; EC:2	Transferring phosphorus-containing groups; Transferases
true	[NO-BLAST]	PMGT_00030550-RA	---NA---	327
true	[NO-BLAST]	PMGT_00030542-RA	---NA---	156
true	[NO-BLAST]	PMGT_00030543-RA	---NA---	117
true	[NO-BLAST]	PMGT_00030533-RA	---NA---	261
true	[NO-BLAST]	PMGT_00030532-RA	---NA---	201
true	[BLASTED, MAPPED]	PMGT_00030269-RA	hypothetical chloroplast RF19	2103	5	6.17883e-07	48.1	7	P:GO:0015031; C:GO:0009507; C:GO:0009528; C:GO:0009536; C:GO:0009706; C:GO:0016020; C:GO:0016021	P:protein transport; C:chloroplast; C:plastid inner membrane; C:plastid; C:chloroplast inner membrane; C:membrane; C:integral component of membrane
true	[NO-BLAST]	PMGT_00030268-RA	---NA---	555
true	[NO-BLAST]	PMGT_00030265-RA	---NA---	366
true	[NO-BLAST]	PMGT_00030267-RA	---NA---	468
true	[NO-BLAST]	PMGT_00030266-RA	---NA---	501
true	[NO-BLAST]	PMGT_00030261-RA	---NA---	246
true	[NO-BLAST]	PMGT_00030260-RA	---NA---	552
true	[BLASTED]	PMGT_00030262-RA	SH3 domain-containing protein 3	1439	5	0	91.89
true	[NO-BLAST]	PMGT_00030230-RA	---NA---	219
true	[NO-BLAST]	PMGT_00030231-RA	---NA---	219
true	[NO-BLAST]	PMGT_00030236-RA	---NA---	219
true	[NO-BLAST]	PMGT_00030237-RA	---NA---	220
true	[NO-BLAST]	PMGT_00030235-RA	---NA---	220
true	[NO-BLAST]	PMGT_00030232-RA	---NA---	220
true	[NO-BLAST]	PMGT_00030233-RA	---NA---	219
true	[NO-BLAST]	PMGT_00030234-RA	---NA---	219
true	[NO-BLAST]	PMGT_00030239-RA	---NA---	105
true	[NO-BLAST]	PMGT_00030249-RA	---NA---	240
true	[NO-BLAST]	PMGT_00030248-RA	---NA---	240
true	[NO-BLAST]	PMGT_00030243-RA	---NA---	261
true	[NO-BLAST]	PMGT_00030242-RA	---NA---	226
true	[NO-BLAST]	PMGT_00030240-RA	---NA---	244
true	[NO-BLAST]	PMGT_00030247-RA	---NA---	266
true	[NO-BLAST]	PMGT_00030246-RA	---NA---	252
true	[NO-BLAST]	PMGT_00030245-RA	---NA---	261
true	[NO-BLAST]	PMGT_00030244-RA	---NA---	178
true	[NO-BLAST]	PMGT_00030225-RA	---NA---	249
true	[NO-BLAST]	PMGT_00030224-RA	---NA---	153
true	[NO-BLAST]	PMGT_00030218-RA	---NA---	129
true	[NO-BLAST]	PMGT_00030219-RA	---NA---	390
true	[NO-BLAST]	PMGT_00030238-RA	---NA---	167
true	[NO-BLAST]	PMGT_00030221-RA	---NA---	233
true	[NO-BLAST]	PMGT_00030220-RA	---NA---	233
true	[NO-BLAST]	PMGT_00030223-RA	---NA---	200
true	[NO-BLAST]	PMGT_00030222-RA	---NA---	232
true	[NO-BLAST]	PMGT_00030227-RA	---NA---	220
true	[NO-BLAST]	PMGT_00030226-RA	---NA---	249
true	[NO-BLAST]	PMGT_00030229-RA	---NA---	220
true	[NO-BLAST]	PMGT_00030228-RA	---NA---	219
true	[NO-BLAST]	PMGT_00030270-RA	---NA---	297
true	[BLASTED]	PMGT_00030271-RA	histone-lysine N-methyltransferase ATXR3 isoform X3	798	1	4.65574e-08	43.9
true	[NO-BLAST]	PMGT_00030254-RA	---NA---	278
true	[NO-BLAST]	PMGT_00030255-RA	---NA---	450
true	[BLASTED, MAPPED, GO-SLIM]	PMGT_00030256-RA	ABC transporter B family member 9	1635	5	6.70046e-179	71.7	4	F:GO:0000166; F:GO:0005215; F:GO:0016787; C:GO:0005886	F:nucleotide binding; F:transporter activity; F:hydrolase activity; C:plasma membrane	EC:3.6.1; EC:3.6; EC:3; EC:7; EC:7.2.2; EC:3.6.1.15	Acting on acid anhydrides; Acting on acid anhydrides; Hydrolases; Translocases; Catalysing the translocation of inorganic cations; Nucleoside-triphosphate phosphatase
true	[NO-BLAST]	PMGT_00030257-RA	---NA---	246
true	[NO-BLAST]	PMGT_00030250-RA	---NA---	219
true	[NO-BLAST]	PMGT_00030251-RA	---NA---	261
true	[NO-BLAST]	PMGT_00030252-RA	---NA---	258
true	[NO-BLAST]	PMGT_00030253-RA	---NA---	274
true	[BLASTED]	PMGT_00030258-RA	uncharacterized protein LOC110605591	1311	5	5.53387e-87	89.2
true	[BLASTED]	PMGT_00030259-RA	transcription factor mef2A isoform X1	2001	5	8.24388e-14	44.87
true	[BLASTED, MAPPED, GO-SLIM]	PMGT_00031022-RA	SKP1-like protein 1B	246	5	4.01689e-35	83.51	5	P:GO:0006464; P:GO:0009056; F:GO:0005515; C:GO:0005634; C:GO:0005737	P:cellular protein modification process; P:catabolic process; F:protein binding; C:nucleus; C:cytoplasm
true	[BLASTED, MAPPED, GO-SLIM]	PMGT_00031023-RA	thioredoxin X, chloroplastic	1107	5	3.01797e-21	66.35	2	F:GO:0003824; C:GO:0005737	F:catalytic activity; C:cytoplasm	EC:1; EC:1.8	Oxidoreductases; Acting on a sulfur group of donors
true	[NO-BLAST]	PMGT_00030858-RA	---NA---	201
true	[BLASTED]	PMGT_00030859-RA	cysteine--tRNA ligase, chloroplastic/mitochondrial isoform X1	2361	5	0	83.08
true	[NO-BLAST]	PMGT_00030856-RA	---NA---	279
true	[BLASTED, MAPPED, GO-SLIM]	PMGT_00030857-RA	nucleobase-ascorbate transporter 2	273	5	9.58381e-17	96.97	4	P:GO:0006810; P:GO:0009987; F:GO:0005215; C:GO:0016020	P:transport; P:cellular process; F:transporter activity; C:membrane	EC:7	Translocases
true	[BLASTED]	PMGT_00030864-RA	skin secretory protein xP2-like	477	5	1.67123e-14	50.27
true	[NO-BLAST]	PMGT_00030868-RA	---NA---	300
true	[BLASTED]	PMGT_00030854-RA	PREDICTED: uncharacterized protein LOC104454919	1521	5	0	70.35
true	[NO-BLAST]	PMGT_00030855-RA	---NA---	294
true	[BLASTED, MAPPED]	PMGT_00030867-RA	uncharacterized protein LOC110411667	5128	5	0	74	1	P:GO:0006281	P:DNA repair
true	[NO-BLAST]	PMGT_00030866-RA	---NA---	336
true	[BLASTED]	PMGT_00030863-RA	skin secretory protein xP2-like	207	2	1.3178e-09	61.21
true	[NO-BLAST]	PMGT_00030860-RA	---NA---	213
true	[NO-BLAST]	PMGT_00030865-RA	---NA---	1293
true	[NO-BLAST]	PMGT_00030861-RA	---NA---	387
true	[BLASTED]	PMGT_00020934-RA	pentatricopeptide repeat-containing protein At5g04780	2826	5	0	81.11
true	[BLASTED]	PMGT_00020935-RA	pentatricopeptide repeat-containing protein At5g04780	4985	5	0	83.83
true	[BLASTED, MAPPED]	PMGT_00020936-RA	ethylene-responsive transcription factor 4-like	687	5	5.12702e-52	54.62	6	P:GO:0006355; P:GO:0006952; P:GO:0009873; F:GO:0003677; F:GO:0003700; C:GO:0005634	P:regulation of transcription, DNA-templated; P:defense response; P:ethylene-activated signaling pathway; F:DNA binding; F:DNA-binding transcription factor activity; C:nucleus
true	[BLASTED, MAPPED]	PMGT_00020937-RA	ethylene-responsive transcription factor 12-like	522	5	1.5368e-67	69.24	4	P:GO:0006355; F:GO:0003677; F:GO:0003700; C:GO:0005634	P:regulation of transcription, DNA-templated; F:DNA binding; F:DNA-binding transcription factor activity; C:nucleus
true	[BLASTED]	PMGT_00020930-RA	protein DEHYDRATION-INDUCED 19-like isoform X1	1713	5	1.42936e-103	73.39
true	[BLASTED]	PMGT_00020931-RA	probable disease resistance protein At4g27220	5298	5	0	47.93
true	[BLASTED, MAPPED, GO-SLIM]	PMGT_00020932-RA	lipoyl synthase, mitochondrial	579	5	4.87527e-32	85.56	6	P:GO:0006464; P:GO:0006629; P:GO:0009058; F:GO:0005488; F:GO:0016740; C:GO:0005739	P:cellular protein modification process; P:lipid metabolic process; P:biosynthetic process; F:binding; F:transferase activity; C:mitochondrion	EC:2.8.1; EC:2.8.1.8; EC:2; EC:2.8	Transferring sulfur-containing groups; Lipoyl synthase; Transferases; Transferring sulfur-containing groups
true	[NO-BLAST]	PMGT_00020933-RA	---NA---	634
true	[NO-BLAST]	PMGT_00020938-RA	---NA---	309
true	[BLASTED, MAPPED, GO-SLIM]	PMGT_00020939-RA	basic leucine zipper 6	757	5	4.77689e-09	73.65	4	P:GO:0006139; P:GO:0009058; F:GO:0003677; C:GO:0005634	P:nucleobase-containing compound metabolic process; P:biosynthetic process; F:DNA binding; C:nucleus
true	[BLASTED]	PMGT_00021083-RA	universal stress protein PHOS34-like isoform X1	1361	5	6.9221e-119	80.04
true	[BLASTED, MAPPED, GO-SLIM]	PMGT_00021082-RA	protein PLANT CADMIUM RESISTANCE 11-like	1698	5	6.9079e-114	81.72	1	C:GO:0016020	C:membrane
true	[NO-BLAST]	PMGT_00021081-RA	---NA---	330
true	[NO-BLAST]	PMGT_00021087-RA	---NA---	363
true	[BLASTED, MAPPED]	PMGT_00021086-RA	zinc finger protein CONSTANS-LIKE 9-like isoform X1	465	5	3.04168e-34	71.79	1	F:GO:0008270	F:zinc ion binding
true	[BLASTED, MAPPED, GO-SLIM]	PMGT_00021084-RA	hemK methyltransferase family member 2-like	1491	5	1.45262e-132	84.73	4	P:GO:0006464; F:GO:0003676; F:GO:0016740; C:GO:0005622	P:cellular protein modification process; F:nucleic acid binding; F:transferase activity; C:intracellular anatomical structure	EC:2.1; EC:2; EC:2.1.1	Transferring one-carbon groups; Transferases; Transferring one-carbon groups
true	[BLASTED, MAPPED, GO-SLIM]	PMGT_00021089-RA	calcium-binding protein PBP1-like	363	5	1.00227e-52	87.02	1	F:GO:0005488	F:binding
true	[NO-BLAST]	PMGT_00021088-RA	---NA---	219
true	[BLASTED]	PMGT_00020549-RA	defensin-like protein 182	225	3	2.47193e-09	57.21
true	[NO-BLAST]	PMGT_00020548-RA	---NA---	315
true	[BLASTED]	PMGT_00020545-RA	PREDICTED: uncharacterized protein LOC100255594	1085	5	1.21172e-36	82.42
true	[NO-BLAST]	PMGT_00020544-RA	---NA---	267
true	[BLASTED, MAPPED, GO-SLIM]	PMGT_00020546-RA	adenylyl-sulfate kinase 3	2452	5	1.7757e-128	95.44	3	P:GO:0009058; F:GO:0000166; F:GO:0016301	P:biosynthetic process; F:nucleotide binding; F:kinase activity	EC:2.7.1; EC:2.7; EC:2; EC:2.7.1.25	Transferring phosphorus-containing groups; Transferring phosphorus-containing groups; Transferases; Adenylyl-sulfate kinase
true	[BLASTED, MAPPED]	PMGT_00020541-RA	YTH domain-containing family protein 2-like isoform X3	2347	5	1.43687e-123	53.85	1	F:GO:0003723	F:RNA binding
true	[BLASTED]	PMGT_00020540-RA	uncharacterized protein LOC110608335	657	5	1.9128e-58	71.99
true	[BLASTED, MAPPED, GO-SLIM]	PMGT_00020543-RA	glutamate dehydrogenase 1	2175	5	0	97.52	5	P:GO:0009056; P:GO:0009987; F:GO:0000166; F:GO:0003824; C:GO:0005739	P:catabolic process; P:cellular process; F:nucleotide binding; F:catalytic activity; C:mitochondrion	EC:1.4; EC:1; EC:1.4.1.3; EC:1.4.1.2; EC:1.4.1; EC:1.4.1.4	Acting on the CH-NH(2) group of donors; Oxidoreductases; Glutamate dehydrogenase (NAD(P)(+)); Glutamate dehydrogenase; Acting on the CH-NH(2) group of donors; Glutamate dehydrogenase (NADP(+))
true	[BLASTED, MAPPED, GO-SLIM]	PMGT_00020542-RA	ADP-glucose phosphorylase	1248	5	1.80371e-176	82.35	7	P:GO:0005975; P:GO:0006950; P:GO:0007154; P:GO:0009056; P:GO:0009605; F:GO:0000166; F:GO:0016740	P:carbohydrate metabolic process; P:response to stress; P:cell communication; P:catabolic process; P:response to external stimulus; F:nucleotide binding; F:transferase activity	EC:2.7.7.12; EC:2.7; EC:2; EC:2.7.7	UDP-glucose--hexose-1-phosphate uridylyltransferase; Transferring phosphorus-containing groups; Transferases; Transferring phosphorus-containing groups
true	[BLASTED]	PMGT_00020389-RA	PREDICTED: uncharacterized protein LOC104457044 isoform X2	2649	5	0	58.68
true	[BLASTED, MAPPED]	PMGT_00020387-RA	basic leucine zipper 61	2834	5	2.10528e-114	68.93	2	P:GO:0006355; F:GO:0003700	P:regulation of transcription, DNA-templated; F:DNA-binding transcription factor activity
true	[BLASTED, MAPPED, GO-SLIM]	PMGT_00020386-RA	PREDICTED: ervatamin-B-like	1065	5	4.22518e-131	71.31	6	P:GO:0009056; P:GO:0009987; P:GO:0019538; F:GO:0016787; C:GO:0005576; C:GO:0005764	P:catabolic process; P:cellular process; P:protein metabolic process; F:hydrolase activity; C:extracellular region; C:lysosome	EC:3.4.22; EC:3.4.22.1; EC:3.4.99; EC:3.4.22.41; EC:3.4.22.40; EC:3.4.22.34; EC:3.4.22.8; EC:3.4.22.28; EC:3.4.22.16; EC:3.4.22.27; EC:3.4.22.38; EC:3.4.22.15; EC:3.4.22.14; EC:3.4; EC:1; EC:3	Acting on peptide bonds (peptidases); Cathepsin B; Acting on peptide bonds (peptidases); Cathepsin F; Bleomycin hydrolase; Legumain; Clostripain; Picornain 3C; Cathepsin H; Cathepsin S; Cathepsin K; Cathepsin L; Actinidain; Acting on peptide bonds (peptidases); Oxidoreductases; Hydrolases
true	[BLASTED, MAPPED, GO-SLIM]	PMGT_00020385-RA	translation factor GUF1 homolog, organellar chromatophore	2461	5	0	92.3	3	F:GO:0000166; F:GO:0016787; C:GO:0005575	F:nucleotide binding; F:hydrolase activity; C:cellular_component	EC:3.6.1; EC:3.6; EC:3; EC:3.6.1.15	Acting on acid anhydrides; Acting on acid anhydrides; Hydrolases; Nucleoside-triphosphate phosphatase
true	[BLASTED, MAPPED, GO-SLIM]	PMGT_00020383-RA	trans-resveratrol di-O-methyltransferase-like	912	5	1.909e-132	70.3	3	P:GO:0009058; P:GO:0009987; F:GO:0016740	P:biosynthetic process; P:cellular process; F:transferase activity	EC:2.1; EC:2; EC:2.1.1	Transferring one-carbon groups; Transferases; Transferring one-carbon groups
true	[BLASTED]	PMGT_00020382-RA	trans-resveratrol di-O-methyltransferase-like	1077	5	7.2557e-175	78.45
true	[BLASTED, MAPPED, GO-SLIM]	PMGT_00020381-RA	trans-resveratrol di-O-methyltransferase-like	813	5	2.99819e-121	77.11	3	P:GO:0009058; P:GO:0009987; F:GO:0016740	P:biosynthetic process; P:cellular process; F:transferase activity	EC:2.1; EC:2; EC:2.1.1	Transferring one-carbon groups; Transferases; Transferring one-carbon groups
true	[NO-BLAST]	PMGT_00020380-RA	---NA---	306
true	[BLASTED, MAPPED, GO-SLIM]	PMGT_00021164-RA	G-type lectin S-receptor-like serine/threonine-protein kinase At2g19130	2481	5	0	74.33	3	F:GO:0000166; F:GO:0016301; C:GO:0016020	F:nucleotide binding; F:kinase activity; C:membrane	EC:2.7.1; EC:2.7.11; EC:2.7; EC:2	Transferring phosphorus-containing groups; Transferring phosphorus-containing groups; Transferring phosphorus-containing groups; Transferases
true	[BLASTED]	PMGT_00021165-RA	uncharacterized protein LOC110113279	2735	5	1.54092e-20	63.7
true	[BLASTED]	PMGT_00021161-RA	putative cysteine-rich receptor-like protein kinase 35	939	5	5.24772e-44	56.99
true	[BLASTED]	PMGT_00021162-RA	putative cysteine-rich receptor-like protein kinase 35	2050	5	2.257e-71	61.5
true	[BLASTED]	PMGT_00021163-RA	cysteine-rich receptor-like protein kinase 14 isoform X3	786	5	1.31687e-36	56.19
true	[NO-BLAST]	PMGT_00021169-RA	---NA---	333
true	[BLASTED, MAPPED, GO-SLIM]	PMGT_00021366-RA	chlorophyll a-b binding protein CP26, chloroplastic	1337	5	0	95.03	7	P:GO:0006091; P:GO:0006464; P:GO:0015979; F:GO:0005488; C:GO:0009507; C:GO:0009579; C:GO:0016020	P:generation of precursor metabolites and energy; P:cellular protein modification process; P:photosynthesis; F:binding; C:chloroplast; C:thylakoid; C:membrane
true	[BLASTED]	PMGT_00021367-RA	neurogenic protein mastermind	690	5	6.889e-62	60.8
true	[BLASTED, MAPPED, GO-SLIM]	PMGT_00021364-RA	ubiquinol oxidase 4, chloroplastic/chromoplastic	1432	5	0	81.37	8	P:GO:0006091; P:GO:0006629; P:GO:0009058; F:GO:0003824; F:GO:0005488; C:GO:0005739; C:GO:0009579; C:GO:0016020	P:generation of precursor metabolites and energy; P:lipid metabolic process; P:biosynthetic process; F:catalytic activity; F:binding; C:mitochondrion; C:thylakoid; C:membrane	EC:1.10; EC:1; EC:1.10.3.11; EC:1.10.3	Acting on diphenols and related substances as donors; Oxidoreductases; Ubiquinol oxidase (non-electrogenic); Acting on diphenols and related substances as donors
true	[BLASTED, MAPPED, GO-SLIM]	PMGT_00021365-RA	PREDICTED: uncharacterized protein LOC104445657 isoform X1	1538	5	0	78.19	1	C:GO:0016020	C:membrane
true	[BLASTED, MAPPED]	PMGT_00021362-RA	F-box protein CPR1	2299	5	4.55628e-148	64.13	1	F:GO:0016874	F:ligase activity
true	[NO-BLAST]	PMGT_00021363-RA	---NA---	405
true	[NO-BLAST]	PMGT_00021360-RA	---NA---	526
true	[BLASTED, MAPPED, GO-SLIM]	PMGT_00021361-RA	1-aminocyclopropane-1-carboxylate oxidase	873	5	7.29639e-172	83.04	2	F:GO:0003824; F:GO:0005488	F:catalytic activity; F:binding	EC:1	Oxidoreductases
true	[BLASTED]	PMGT_00021368-RA	uncharacterized protein LOC112007500	1363	5	2.49491e-104	68.88
true	[BLASTED, MAPPED]	PMGT_00021369-RA	B3 domain-containing protein REM16	1909	5	1.43655e-76	47.6	2	F:GO:0003677; C:GO:0005634	F:DNA binding; C:nucleus
true	[NO-BLAST]	PMGT_00020778-RA	---NA---	582
true	[NO-BLAST]	PMGT_00020779-RA	---NA---	523
true	[BLASTED, MAPPED, GO-SLIM]	PMGT_00020772-RA	cold-regulated 413 inner membrane protein 1, chloroplastic-like	1152	5	6.72661e-92	75.57	1	C:GO:0016020	C:membrane
true	[BLASTED]	PMGT_00020773-RA	protein MEI2-like 5	3350	5	0	69.68
true	[BLASTED, MAPPED, GO-SLIM]	PMGT_00020770-RA	carboxyl-terminal-processing peptidase 1, chloroplastic isoform X1	1572	5	2.622e-147	83.01	3	P:GO:0019538; F:GO:0016787; C:GO:0009579	P:protein metabolic process; F:hydrolase activity; C:thylakoid	EC:3.4.99; EC:3.4; EC:3	Acting on peptide bonds (peptidases); Acting on peptide bonds (peptidases); Hydrolases
true	[NO-BLAST]	PMGT_00020771-RA	---NA---	645
true	[NO-BLAST]	PMGT_00020776-RA	---NA---	327
true	[NO-BLAST]	PMGT_00020777-RA	---NA---	714
true	[BLASTED, MAPPED, GO-SLIM]	PMGT_00020774-RA	non-specific lipid-transfer protein 8	916	5	1.85003e-51	82.91	3	P:GO:0006810; F:GO:0008289; C:GO:0016020	P:transport; F:lipid binding; C:membrane
true	[BLASTED, MAPPED, GO-SLIM]	PMGT_00020775-RA	60S ribosomal protein L32-1	949	5	3.62245e-89	98.8	4	P:GO:0006412; F:GO:0005198; C:GO:0005829; C:GO:0005840	P:translation; F:structural molecule activity; C:cytosol; C:ribosome
true	[NO-BLAST]	PMGT_00020198-RA	---NA---	269
true	[BLASTED, MAPPED, GO-SLIM]	PMGT_00020199-RA	50S ribosomal protein L6, chloroplastic	928	5	3.70979e-136	90.97	4	P:GO:0006412; F:GO:0003723; F:GO:0005198; C:GO:0005840	P:translation; F:RNA binding; F:structural molecule activity; C:ribosome
true	[BLASTED, MAPPED, GO-SLIM]	PMGT_00020196-RA	protein DETOXIFICATION 40	1818	5	1.67256e-132	76.8	5	P:GO:0006810; P:GO:0009987; F:GO:0005215; C:GO:0005773; C:GO:0016020	P:transport; P:cellular process; F:transporter activity; C:vacuole; C:membrane	EC:7	Translocases
true	[BLASTED, MAPPED, GO-SLIM]	PMGT_00020197-RA	protein DETOXIFICATION 40	276	5	9.39927e-12	83.71	5	P:GO:0006810; P:GO:0009987; F:GO:0005215; C:GO:0005773; C:GO:0016020	P:transport; P:cellular process; F:transporter activity; C:vacuole; C:membrane	EC:7	Translocases
true	[BLASTED]	PMGT_00020194-RA	uncharacterized protein LOC100527428	354	5	1.77938e-14	55.23
true	[BLASTED, MAPPED, GO-SLIM]	PMGT_00020195-RA	uncharacterized GPI-anchored protein At1g61900 isoform X1	1793	5	0	79.32	1	C:GO:0005886	C:plasma membrane
true	[BLASTED, MAPPED, GO-SLIM]	PMGT_00020193-RA	aconitate hydratase, cytoplasmic	3712	5	0	95.49	2	F:GO:0003824; F:GO:0005488	F:catalytic activity; F:binding	EC:4.2.1; EC:4.2; EC:4.2.1.3; EC:4	Carbon-oxygen lyases; Carbon-oxygen lyases; Aconitate hydratase; Lyases
true	[BLASTED, MAPPED, GO-SLIM]	PMGT_00020190-RA	probable beta-1,3-galactosyltransferase 2 isoform X1	3770	5	0	92.35	5	P:GO:0006464; P:GO:0009058; F:GO:0016740; C:GO:0005794; C:GO:0016020	P:cellular protein modification process; P:biosynthetic process; F:transferase activity; C:Golgi apparatus; C:membrane	EC:2.4; EC:2	Glycosyltransferases; Transferases
true	[BLASTED, MAPPED, GO-SLIM]	PMGT_00020191-RA	protein RRP6-like 3 isoform X1	3110	5	0	74.93	5	P:GO:0009056; F:GO:0003723; F:GO:0004518; C:GO:0005730; C:GO:0016020	P:catabolic process; F:RNA binding; F:nuclease activity; C:nucleolus; C:membrane	EC:3.1; EC:3.1.13; EC:3; EC:3.1.15	Acting on ester bonds; Acting on ester bonds; Hydrolases; Acting on ester bonds
true	[BLASTED, MAPPED, GO-SLIM]	PMGT_00020171-RA	PREDICTED: uncharacterized protein LOC105802403	2166	5	0	87.03	8	P:GO:0006950; P:GO:0009056; P:GO:0009987; P:GO:0019538; P:GO:0042221; F:GO:0005515; C:GO:0005783; C:GO:0016020	P:response to stress; P:catabolic process; P:cellular process; P:protein metabolic process; P:response to chemical; F:protein binding; C:endoplasmic reticulum; C:membrane
true	[BLASTED, MAPPED, GO-SLIM]	PMGT_00020172-RA	condensin complex subunit 2	2016	5	0	77.78	6	P:GO:0007049; P:GO:0016043; F:GO:0003682; F:GO:0005515; F:GO:0030234; C:GO:0005622	P:cell cycle; P:cellular component organization; F:chromatin binding; F:protein binding; F:enzyme regulator activity; C:intracellular anatomical structure
true	[BLASTED, MAPPED, GO-SLIM]	PMGT_00020173-RA	PREDICTED: uncharacterized protein LOC108982363	1310	5	3.469e-97	77.91	1	C:GO:0016020	C:membrane
true	[BLASTED, MAPPED, GO-SLIM]	PMGT_00020175-RA	aspartic proteinase A1	1980	5	0	88.57	3	P:GO:0006629; P:GO:0019538; F:GO:0016787	P:lipid metabolic process; P:protein metabolic process; F:hydrolase activity	EC:3.4.99; EC:3.4.23.1; EC:3.4.23; EC:3.4.23.32; EC:3.4.23.43; EC:3.4.23.20; EC:3.4.23.25; EC:3.4.23.36; EC:3.4.23.4; EC:3.4.23.35; EC:3.4.23.5; EC:3.4.23.34; EC:3.4.23.15; EC:3.4; EC:3	Acting on peptide bonds (peptidases); Pepsin A; Acting on peptide bonds (peptidases); Scytalidopepsin B; Prepilin peptidase; Penicillopepsin; Saccharopepsin; Signal peptidase II; Chymosin; Barrierpepsin; Cathepsin D; Cathepsin E; Renin; Acting on peptide bonds (peptidases); Hydrolases
true	[BLASTED, MAPPED, GO-SLIM]	PMGT_00020176-RA	mitogen-activated protein kinase kinase kinase 2-like	1101	5	1.59327e-121	69.19	1	F:GO:0016301	F:kinase activity	EC:2.7; EC:2	Transferring phosphorus-containing groups; Transferases
true	[BLASTED, MAPPED, GO-SLIM]	PMGT_00020177-RA	B-cell receptor-associated protein 31	672	5	6.099e-101	82.09	4	P:GO:0006810; P:GO:0009987; C:GO:0005783; C:GO:0016020	P:transport; P:cellular process; C:endoplasmic reticulum; C:membrane
true	[NO-BLAST]	PMGT_00020136-RA	---NA---	282
true	[BLASTED, MAPPED, GO-SLIM]	PMGT_00020307-RA	expansin-B3	1389	5	3.60194e-152	87.52	4	P:GO:0000003; P:GO:0009987; P:GO:0048856; C:GO:0005576	P:reproduction; P:cellular process; P:anatomical structure development; C:extracellular region
true	[BLASTED]	PMGT_00020306-RA	lanC-like protein GCL2	1323	5	5.50089e-177	83.62
true	[BLASTED, MAPPED, GO-SLIM]	PMGT_00020305-RA	bifunctional epoxide hydrolase 2	1695	5	0	87.07	3	P:GO:0006464; F:GO:0016301; F:GO:0016787	P:cellular protein modification process; F:kinase activity; F:hydrolase activity	EC:2.7.10; EC:2.7.1; EC:2.7.10.2; EC:2.7; EC:2; EC:3	Transferring phosphorus-containing groups; Transferring phosphorus-containing groups; Non-specific protein-tyrosine kinase; Transferring phosphorus-containing groups; Transferases; Hydrolases
true	[BLASTED, MAPPED, GO-SLIM]	PMGT_00020304-RA	protochlorophyllide reductase-like	1410	5	0	88.82	4	P:GO:0009058; P:GO:0015979; F:GO:0003824; C:GO:0009507	P:biosynthetic process; P:photosynthesis; F:catalytic activity; C:chloroplast	EC:1.3; EC:1; EC:1.3.1.33; EC:1.3.1	Acting on the CH-CH group of donors; Oxidoreductases; Protochlorophyllide reductase; Acting on the CH-CH group of donors
true	[BLASTED, MAPPED, GO-SLIM]	PMGT_00020303-RA	aspartate carbamoyltransferase, chloroplastic	516	5	4.79264e-81	76.85	4	P:GO:0006139; P:GO:0009058; F:GO:0016740; C:GO:0009507	P:nucleobase-containing compound metabolic process; P:biosynthetic process; F:transferase activity; C:chloroplast	EC:2.1; EC:2; EC:2.1.3	Transferring one-carbon groups; Transferases; Transferring one-carbon groups
true	[BLASTED, MAPPED]	PMGT_00020302-RA	ethylene-responsive transcription factor ERF054-like	1194	5	9.32934e-103	56.21	5	P:GO:0006355; F:GO:0003677; F:GO:0003700; F:GO:0043565; C:GO:0005634	P:regulation of transcription, DNA-templated; F:DNA binding; F:DNA-binding transcription factor activity; F:sequence-specific DNA binding; C:nucleus
true	[BLASTED]	PMGT_00020301-RA	uncharacterized protein At4g04980 isoform X4	1902	5	0	61.3
true	[BLASTED]	PMGT_00020300-RA	uncharacterized protein LOC100305963	360	5	1.45132e-10	53.68
true	[BLASTED, MAPPED, GO-SLIM]	PMGT_00020309-RA	PREDICTED: uncharacterized protein LOC104440615	2732	5	3.67663e-119	77.9	4	P:GO:0009987; P:GO:0019538; F:GO:0016787; C:GO:0016020	P:cellular process; P:protein metabolic process; F:hydrolase activity; C:membrane	EC:3.4.24; EC:3.4.24.61; EC:3.4.24.23; EC:3.4.24.24; EC:3.4.24.69; EC:3.4.24.64; EC:3.4.24.21; EC:3.4.24.22; EC:3.4; EC:3.4.24.17; EC:3.4.24.18; EC:3.4.24.19; EC:3.4.24.70; EC:3.4.99; EC:3.4.24.71; EC:3.4.24.72; EC:3.4.24.56; EC:3.4.24.35; EC:3.4.24.57; EC:3.4.24.14; EC:3.4.24.37; EC:3.4.24.59; EC:3.4.24.11; EC:3.4.24.55; EC:3	Acting on peptide bonds (peptidases); Nardilysin; Matrilysin; Gelatinase A; Bontoxilysin; Mitochondrial processing peptidase; Astacin; Stromelysin 2; Acting on peptide bonds (peptidases); Stromelysin 1; Meprin A; Procollagen C-endopeptidase; Oligopeptidase A; Acting on peptide bonds (peptidases); Endothelin-converting enzyme 1; Fibrolase; Insulysin; Gelatinase B; O-sialoglycoprotein endopeptidase…
true	[BLASTED, MAPPED, GO-SLIM]	PMGT_00020308-RA	tetraspanin-19	4530	5	3.37222e-86	75.39	1	C:GO:0016020	C:membrane
true	[BLASTED, MAPPED, GO-SLIM]	PMGT_00019930-RA	UDP-glycosyltransferase 88B1	1467	5	0	79.35	1	F:GO:0016740	F:transferase activity	EC:2.4; EC:2	Glycosyltransferases; Transferases
true	[BLASTED, MAPPED, GO-SLIM]	PMGT_00019931-RA	UDP-glycosyltransferase 88B1	1782	5	0	74.28	1	F:GO:0016740	F:transferase activity	EC:2.4; EC:2	Glycosyltransferases; Transferases
true	[BLASTED, MAPPED, GO-SLIM]	PMGT_00019932-RA	anthocyanidin 5,3-O-glucosyltransferase	1976	5	0	71.8	1	F:GO:0016740	F:transferase activity	EC:2.4; EC:2	Glycosyltransferases; Transferases
true	[BLASTED, MAPPED, GO-SLIM]	PMGT_00019933-RA	UDP-glycosyltransferase 88B1	1533	5	0	72.56	1	F:GO:0016740	F:transferase activity	EC:2.4; EC:2	Glycosyltransferases; Transferases
true	[BLASTED]	PMGT_00019934-RA	ABC transporter G family member 4-like	1815	5	0	84.7
true	[BLASTED, MAPPED, GO-SLIM]	PMGT_00019935-RA	late embryogenesis abundant protein At1g64065-like	612	5	9.6708e-60	71.34	1	C:GO:0016020	C:membrane
true	[BLASTED, MAPPED]	PMGT_00019936-RA	probable membrane-associated kinase regulator 5	855	5	3.70505e-43	49.09	1	C:GO:0005886	C:plasma membrane
true	[BLASTED, MAPPED, GO-SLIM]	PMGT_00019937-RA	S-type anion channel SLAH2 isoform X5	1353	5	0	84.49	4	P:GO:0006810; P:GO:0019725; F:GO:0005215; C:GO:0005886	P:transport; P:cellular homeostasis; F:transporter activity; C:plasma membrane	EC:7	Translocases
true	[BLASTED]	PMGT_00019938-RA	probable membrane-associated kinase regulator 6	1118	5	1.3275e-92	78.17
true	[BLASTED, MAPPED, GO-SLIM]	PMGT_00019939-RA	PREDICTED: uncharacterized protein LOC104447982	1454	5	2.7372e-171	85.15	4	P:GO:0009987; P:GO:0019538; F:GO:0016787; C:GO:0016020	P:cellular process; P:protein metabolic process; F:hydrolase activity; C:membrane	EC:3.4.24; EC:3.4.24.61; EC:3.4.24.23; EC:3.4.24.24; EC:3.4.24.69; EC:3.4.24.64; EC:3.4.24.21; EC:3.4.24.22; EC:3.4; EC:3.4.24.17; EC:3.4.24.18; EC:3.4.24.19; EC:3.4.24.70; EC:3.4.99; EC:3.4.24.71; EC:3.4.24.72; EC:3.4.24.56; EC:3.4.24.35; EC:3.4.24.57; EC:3.4.24.14; EC:3.4.24.37; EC:3.4.24.59; EC:3.4.24.11; EC:3.4.24.55; EC:3	Acting on peptide bonds (peptidases); Nardilysin; Matrilysin; Gelatinase A; Bontoxilysin; Mitochondrial processing peptidase; Astacin; Stromelysin 2; Acting on peptide bonds (peptidases); Stromelysin 1; Meprin A; Procollagen C-endopeptidase; Oligopeptidase A; Acting on peptide bonds (peptidases); Endothelin-converting enzyme 1; Fibrolase; Insulysin; Gelatinase B; O-sialoglycoprotein endopeptidase…
true	[BLASTED, MAPPED, GO-SLIM]	PMGT_00020871-RA	protein CHUP1, chloroplastic	2357	5	0	75.21	3	P:GO:0016043; C:GO:0009507; C:GO:0016020	P:cellular component organization; C:chloroplast; C:membrane
true	[BLASTED, MAPPED, GO-SLIM]	PMGT_00020870-RA	uncharacterized protein LOC7455918	1202	5	3.65402e-80	81.96	1	F:GO:0000166	F:nucleotide binding
true	[BLASTED, MAPPED, GO-SLIM]	PMGT_00020873-RA	uncharacterized protein LOC102606844	456	5	1.13911e-28	72.68	1	C:GO:0016020	C:membrane
true	[BLASTED, MAPPED, GO-SLIM]	PMGT_00020872-RA	phospholipase A1-IIgamma	1693	5	0	86.43	2	P:GO:0006629; F:GO:0016787	P:lipid metabolic process; F:hydrolase activity	EC:3.1; EC:3.1.1.32; EC:3; EC:3.1.1; EC:3.1.1.1	Acting on ester bonds; Phospholipase A(1); Hydrolases; Acting on ester bonds; Carboxylesterase
true	[BLASTED, MAPPED]	PMGT_00020875-RA	phospholipase A1-IIgamma-like	1514	5	8.15615e-130	64.97	2	P:GO:0006629; F:GO:0008970	P:lipid metabolic process; F:phospholipase A1 activity
true	[BLASTED]	PMGT_00020874-RA	uncharacterized protein LOC112194193	216	5	2.56559e-13	82.97
true	[BLASTED, MAPPED, GO-SLIM]	PMGT_00020877-RB	transcription factor bHLH118-like	366	5	7.76163e-23	75.62	6	P:GO:0006139; P:GO:0009058; F:GO:0003677; F:GO:0003700; F:GO:0005515; C:GO:0005634	P:nucleobase-containing compound metabolic process; P:biosynthetic process; F:DNA binding; F:DNA-binding transcription factor activity; F:protein binding; C:nucleus
true	[BLASTED, MAPPED, GO-SLIM]	PMGT_00020877-RA	transcription factor bHLH36 isoform X1	270	5	1.59417e-09	75.32	1	F:GO:0005488	F:binding
true	[BLASTED]	PMGT_00020876-RA	pentatricopeptide repeat-containing protein At1g28690, mitochondrial	2897	5	0	82.79
true	[BLASTED]	PMGT_00020879-RA	protein IQ-DOMAIN 1	1564	5	1.82471e-142	75.47
true	[BLASTED, MAPPED, GO-SLIM]	PMGT_00020878-RA	nudix hydrolase 15, mitochondrial-like	1513	5	1.47274e-142	85.03	4	P:GO:0006139; P:GO:0009056; P:GO:0009058; F:GO:0016787	P:nucleobase-containing compound metabolic process; P:catabolic process; P:biosynthetic process; F:hydrolase activity	EC:3.1; EC:3; EC:3.1.2.1; EC:3.1.2	Acting on ester bonds; Hydrolases; Acetyl-CoA hydrolase; Acting on ester bonds
true	[BLASTED]	PMGT_00020468-RA	PLASMODESMATA CALLOSE-BINDING PROTEIN 5 isoform X1	1263	5	2.49858e-78	71.66
true	[BLASTED]	PMGT_00020469-RA	pentatricopeptide repeat-containing protein At2g42920, chloroplastic	2197	5	0	79.45
true	[BLASTED, MAPPED, GO-SLIM]	PMGT_00020466-RA	ribose-phosphate pyrophosphokinase 4	1487	5	0	92.7	5	P:GO:0006139; P:GO:0009058; F:GO:0005488; F:GO:0016301; C:GO:0005737	P:nucleobase-containing compound metabolic process; P:biosynthetic process; F:binding; F:kinase activity; C:cytoplasm	EC:2.7.6.1; EC:2.7.6; EC:2.7; EC:2	Ribose-phosphate diphosphokinase; Transferring phosphorus-containing groups; Transferring phosphorus-containing groups; Transferases
true	[BLASTED, MAPPED, GO-SLIM]	PMGT_00020467-RB	glycerol-3-phosphate acyltransferase 1	1299	5	0	85.33	5	P:GO:0009058; P:GO:0009987; F:GO:0016740; F:GO:0016787; C:GO:0016020	P:biosynthetic process; P:cellular process; F:transferase activity; F:hydrolase activity; C:membrane	EC:2.3; EC:3.1; EC:2; EC:3; EC:2.3.1; EC:3.1.3	Acyltransferases; Acting on ester bonds; Transferases; Hydrolases; Acyltransferases; Acting on ester bonds
true	[BLASTED, MAPPED, GO-SLIM]	PMGT_00020467-RA	glycerol-3-phosphate acyltransferase 1	1662	5	0	81.6	5	P:GO:0009058; P:GO:0009987; F:GO:0016740; F:GO:0016787; C:GO:0016020	P:biosynthetic process; P:cellular process; F:transferase activity; F:hydrolase activity; C:membrane	EC:2.3; EC:3.1; EC:2; EC:3; EC:2.3.1.15; EC:2.3.1; EC:3.1.3	Acyltransferases; Acting on ester bonds; Transferases; Hydrolases; Glycerol-3-phosphate 1-O-acyltransferase; Acyltransferases; Acting on ester bonds
true	[BLASTED, MAPPED, GO-SLIM]	PMGT_00020464-RA	mitogen-activated protein kinase 20 isoform X1	2923	5	0	88.6	4	P:GO:0006464; P:GO:0007165; F:GO:0000166; F:GO:0016301	P:cellular protein modification process; P:signal transduction; F:nucleotide binding; F:kinase activity	EC:2.7.1; EC:2.7.11; EC:2.7.11.24; EC:2.7; EC:2	Transferring phosphorus-containing groups; Transferring phosphorus-containing groups; Mitogen-activated protein kinase; Transferring phosphorus-containing groups; Transferases
true	[BLASTED, MAPPED]	PMGT_00020465-RA	21 kDa protein-like	444	4	1.35974e-06	54.02	3	P:GO:0043086; F:GO:0004857; C:GO:0005576	P:negative regulation of catalytic activity; F:enzyme inhibitor activity; C:extracellular region
true	[BLASTED, MAPPED, GO-SLIM]	PMGT_00020462-RA	mitogen-activated protein kinase 10-like isoform X3	1711	5	7.47377e-146	79.13	4	P:GO:0006464; P:GO:0007165; F:GO:0000166; F:GO:0016301	P:cellular protein modification process; P:signal transduction; F:nucleotide binding; F:kinase activity	EC:2.7.1; EC:2.7.11; EC:2.7.11.24; EC:2.7; EC:2	Transferring phosphorus-containing groups; Transferring phosphorus-containing groups; Mitogen-activated protein kinase; Transferring phosphorus-containing groups; Transferases
true	[BLASTED, MAPPED]	PMGT_00020463-RA	thaumatin-like protein	711	5	5.51821e-70	62.04	2	P:GO:0006952; C:GO:0005576	P:defense response; C:extracellular region
true	[BLASTED, MAPPED]	PMGT_00020460-RA	uncharacterized protein LOC18104482	2184	5	1.30455e-170	65.71	1	P:GO:0045927	P:positive regulation of growth
true	[BLASTED, MAPPED]	PMGT_00020461-RA	uncharacterized protein LOC105637143	2172	5	3.27352e-170	64.69	1	P:GO:0045927	P:positive regulation of growth
true	[BLASTED]	PMGT_00021227-RA	F-box/LRR-repeat protein At3g26922-like	822	5	1.25576e-31	49.68
true	[BLASTED, MAPPED, GO-SLIM]	PMGT_00020117-RA	nuclear pore complex protein NUP133 isoform X1	3989	5	0	73.78	6	P:GO:0006139; P:GO:0006810; P:GO:0009058; P:GO:0016043; F:GO:0005198; C:GO:0005635	P:nucleobase-containing compound metabolic process; P:transport; P:biosynthetic process; P:cellular component organization; F:structural molecule activity; C:nuclear envelope
true	[BLASTED, MAPPED, GO-SLIM]	PMGT_00020114-RA	chlorophyll a-b binding protein 151, chloroplastic	4167	5	4.8742e-175	97.74	8	P:GO:0006091; P:GO:0006464; P:GO:0009416; P:GO:0015979; F:GO:0005488; C:GO:0009507; C:GO:0009579; C:GO:0016020	P:generation of precursor metabolites and energy; P:cellular protein modification process; P:response to light stimulus; P:photosynthesis; F:binding; C:chloroplast; C:thylakoid; C:membrane
true	[BLASTED, MAPPED, GO-SLIM]	PMGT_00020115-RA	nuclear pore complex protein NUP133 isoform X1	297	5	1.40109e-38	81.09	6	P:GO:0006139; P:GO:0006810; P:GO:0009058; P:GO:0016043; F:GO:0005198; C:GO:0005635	P:nucleobase-containing compound metabolic process; P:transport; P:biosynthetic process; P:cellular component organization; F:structural molecule activity; C:nuclear envelope
true	[BLASTED]	PMGT_00020112-RA	uncharacterized protein LOC112028527	399	5	2.09946e-22	59.73
true	[BLASTED, MAPPED, GO-SLIM]	PMGT_00020113-RA	pentatricopeptide repeat-containing protein At2g29760, chloroplastic-like	2010	5	0	83.72	1	F:GO:0005488	F:binding
true	[BLASTED, MAPPED, GO-SLIM]	PMGT_00020110-RA	OBERON-like protein	2253	5	0	91.02	2	F:GO:0005488; C:GO:0005634	F:binding; C:nucleus
true	[BLASTED, MAPPED, GO-SLIM]	PMGT_00020111-RA	heat shock protein 90-6, mitochondrial	2838	5	0	89.83	5	P:GO:0009987; F:GO:0000166; F:GO:0005515; C:GO:0005783; C:GO:0009507	P:cellular process; F:nucleotide binding; F:protein binding; C:endoplasmic reticulum; C:chloroplast
true	[BLASTED]	PMGT_00020118-RA	uncharacterized protein LOC18782944	943	5	1.98192e-84	97.81
true	[BLASTED, MAPPED, GO-SLIM]	PMGT_00020119-RA	scarecrow-like transcription factor PAT1	2389	5	0	79.71	5	P:GO:0006139; P:GO:0009058; F:GO:0003677; F:GO:0003700; C:GO:0005634	P:nucleobase-containing compound metabolic process; P:biosynthetic process; F:DNA binding; F:DNA-binding transcription factor activity; C:nucleus
true	[BLASTED, MAPPED, GO-SLIM]	PMGT_00019875-RA	uncharacterized protein LOC110616918	2659	5	0	90.98	2	P:GO:0006629; P:GO:0009056	P:lipid metabolic process; P:catabolic process
true	[BLASTED, MAPPED]	PMGT_00019874-RA	PREDICTED: uncharacterized protein LOC104448689 isoform X2	4409	5	0	72.73	2	C:GO:0016020; C:GO:0016021	C:membrane; C:integral component of membrane
true	[BLASTED]	PMGT_00019877-RA	hypothetical protein PHAVU_011G006600g	360	4	2.75356e-18	75.96
true	[BLASTED]	PMGT_00019876-RA	probable prolyl 4-hydroxylase 12 isoform X2	1306	5	9.7718e-123	71.87
true	[BLASTED, MAPPED, GO-SLIM]	PMGT_00019871-RA	cytokinin hydroxylase	1485	5	0	76.54	3	F:GO:0003824; F:GO:0005488; C:GO:0016020	F:catalytic activity; F:binding; C:membrane	EC:1	Oxidoreductases
true	[BLASTED]	PMGT_00019873-RA	pectin acetylesterase 9	2423	5	0	86.92
true	[BLASTED]	PMGT_00019872-RA	tripeptidyl-peptidase 2	4943	5	0	86.34
true	[BLASTED]	PMGT_00019879-RA	U-box domain-containing protein 32 isoform X1	3074	5	0	66.54
true	[BLASTED]	PMGT_00019878-RA	PREDICTED: uncharacterized protein At3g49055 isoform X1	1855	5	0	75.16
true	[NO-BLAST]	PMGT_00020310-RA	---NA---	531
true	[BLASTED]	PMGT_00020311-RA	uncharacterized protein LOC18052776 isoform X1	3031	5	0	76.57
true	[NO-BLAST]	PMGT_00020312-RA	---NA---	243
true	[BLASTED, MAPPED]	PMGT_00020313-RA	pentatricopeptide repeat-containing protein At2g20710, mitochondrial-like	774	5	8.84242e-48	57.86	1	C:GO:0005739	C:mitochondrion
true	[BLASTED, MAPPED, GO-SLIM]	PMGT_00020315-RA	E3 ubiquitin-protein ligase RMA1H1	1353	5	1.73474e-111	72.26	8	P:GO:0006950; P:GO:0009056; P:GO:0009987; P:GO:0019538; P:GO:0042221; F:GO:0005515; F:GO:0016740; C:GO:0016020	P:response to stress; P:catabolic process; P:cellular process; P:protein metabolic process; P:response to chemical; F:protein binding; F:transferase activity; C:membrane	EC:2	Transferases
true	[BLASTED, MAPPED]	PMGT_00020316-RA	hypothetical protein PHAVU_002G020000g	255	5	9.11613e-09	53.24	4	P:GO:0007165; P:GO:0007275; P:GO:0048364; F:GO:0005179	P:signal transduction; P:multicellular organism development; P:root development; F:hormone activity
true	[BLASTED]	PMGT_00020317-RA	uncharacterized protein LOC110668228	1033	5	2.14559e-73	75.62
true	[BLASTED, MAPPED, GO-SLIM]	PMGT_00020637-RA	probable lysophospholipase BODYGUARD 4	1587	5	0	76.43	1	C:GO:0016020	C:membrane
true	[BLASTED, MAPPED]	PMGT_00020636-RA	zinc finger protein VAR3, chloroplastic	2778	5	0	63.57	1	F:GO:0046872	F:metal ion binding
true	[NO-BLAST]	PMGT_00020635-RA	---NA---	255
true	[BLASTED, MAPPED, GO-SLIM]	PMGT_00020634-RA	transcription factor MYB56-like	1188	5	5.99898e-111	63.07	2	P:GO:0006139; P:GO:0009058	P:nucleobase-containing compound metabolic process; P:biosynthetic process
true	[BLASTED, MAPPED]	PMGT_00020633-RA	WUSCHEL-related homeobox 11	636	5	7.83674e-52	64.11	2	F:GO:0003677; C:GO:0005634	F:DNA binding; C:nucleus
true	[BLASTED, MAPPED, GO-SLIM]	PMGT_00020632-RA	peroxidase 44-like	960	5	1.30362e-168	84.16	8	P:GO:0006950; P:GO:0009056; P:GO:0009987; P:GO:0042221; F:GO:0003824; F:GO:0005488; C:GO:0005576; C:GO:0005618	P:response to stress; P:catabolic process; P:cellular process; P:response to chemical; F:catalytic activity; F:binding; C:extracellular region; C:cell wall	EC:1.11; EC:1; EC:1.11.1	Acting on a peroxide as acceptor; Oxidoreductases; Acting on a peroxide as acceptor
true	[BLASTED, MAPPED]	PMGT_00020631-RA	probable carbohydrate esterase At4g34215	974	5	3.83972e-59	64.43	1	F:GO:0016787	F:hydrolase activity
true	[NO-BLAST]	PMGT_00020639-RA	---NA---	267
true	[BLASTED, MAPPED, GO-SLIM]	PMGT_00020638-RA	vacuolar protein sorting-associated protein 53 A	3426	5	0	92.84	6	P:GO:0006810; P:GO:0009987; C:GO:0005768; C:GO:0005794; C:GO:0005829; C:GO:0016020	P:transport; P:cellular process; C:endosome; C:Golgi apparatus; C:cytosol; C:membrane
true	[BLASTED, MAPPED, GO-SLIM]	PMGT_00020099-RA	omega-hydroxypalmitate O-feruloyl transferase	1633	5	0	78.74	1	F:GO:0016740	F:transferase activity	EC:2.3; EC:2; EC:2.3.1	Acyltransferases; Transferases; Acyltransferases
true	[BLASTED, MAPPED]	PMGT_00020098-RA	omega-hydroxypalmitate O-feruloyl transferase	297	5	1.08352e-18	73.1	1	F:GO:0016747	F:transferase activity, transferring acyl groups other than amino-acyl groups
true	[BLASTED, MAPPED, GO-SLIM]	PMGT_00020093-RA	pto-interacting protein 1 isoform X1	1359	5	3.85146e-118	69.05	2	F:GO:0000166; F:GO:0016301	F:nucleotide binding; F:kinase activity	EC:2.7.1; EC:2.7; EC:2	Transferring phosphorus-containing groups; Transferring phosphorus-containing groups; Transferases
true	[BLASTED, MAPPED, GO-SLIM]	PMGT_00020092-RA	PREDICTED: uncharacterized protein LOC104432898 isoform X2	3358	5	0	83.8	2	F:GO:0003677; F:GO:0005515	F:DNA binding; F:protein binding
true	[BLASTED]	PMGT_00020091-RA	protein RADIALIS-like 3	1151	5	5.97013e-38	79.23
true	[NO-BLAST]	PMGT_00020090-RA	---NA---	297
true	[BLASTED, MAPPED]	PMGT_00020097-RA	omega-hydroxypalmitate O-feruloyl transferase	786	5	6.52041e-91	65.02	1	F:GO:0016747	F:transferase activity, transferring acyl groups other than amino-acyl groups
true	[BLASTED, MAPPED, GO-SLIM]	PMGT_00020096-RA	S-adenosylmethionine synthase 2	1813	5	0	97.91	5	P:GO:0009058; P:GO:0009987; F:GO:0000166; F:GO:0016740; C:GO:0005829	P:biosynthetic process; P:cellular process; F:nucleotide binding; F:transferase activity; C:cytosol	EC:2.5.1; EC:2.5; EC:2; EC:2.5.1.6	Transferring alkyl or aryl groups, other than methyl groups; Transferring alkyl or aryl groups, other than methyl groups; Transferases; Methionine adenosyltransferase
true	[BLASTED, MAPPED, GO-SLIM]	PMGT_00020095-RA	squamosa promoter-binding-like protein 1 isoform X2	4119	5	0	79.66	3	F:GO:0003677; C:GO:0005634; C:GO:0016020	F:DNA binding; C:nucleus; C:membrane
true	[BLASTED, MAPPED, GO-SLIM]	PMGT_00020094-RA	pto-interacting protein 1	1622	5	0	96.18	3	P:GO:0006464; F:GO:0000166; F:GO:0016301	P:cellular protein modification process; F:nucleotide binding; F:kinase activity	EC:2.7.1; EC:2.7.11; EC:2.7; EC:2	Transferring phosphorus-containing groups; Transferring phosphorus-containing groups; Transferring phosphorus-containing groups; Transferases
true	[NO-BLAST]	PMGT_00021292-RA	---NA---	1167
true	[BLASTED]	PMGT_00021293-RA	probable F-box protein At4g22030	1380	5	5.93014e-173	72.01
true	[BLASTED]	PMGT_00021290-RA	uncharacterized protein LOC112194585	459	5	7.45645e-12	71.36
true	[BLASTED]	PMGT_00021291-RA	PREDICTED: uncharacterized protein LOC104431075 isoform X2	1166	5	1.96719e-136	81.41
true	[NO-BLAST]	PMGT_00021296-RA	---NA---	393
true	[NO-BLAST]	PMGT_00021297-RA	---NA---	387
true	[BLASTED]	PMGT_00021294-RA	probable F-box protein At4g22030	1374	5	2.30971e-167	71.49
true	[NO-BLAST]	PMGT_00021295-RA	---NA---	426
true	[BLASTED]	PMGT_00021298-RA	probable F-box protein At4g22030	1350	5	8.00631e-170	73.91
true	[BLASTED]	PMGT_00021299-RA	probable F-box protein At4g22030	483	5	2.11e-70	80
true	[BLASTED, MAPPED, GO-SLIM]	PMGT_00019765-RA	U-box domain-containing protein 35	3197	5	0	80.21	3	P:GO:0006464; F:GO:0000166; F:GO:0016301	P:cellular protein modification process; F:nucleotide binding; F:kinase activity	EC:2.7.1; EC:2.7.11; EC:2.7; EC:2	Transferring phosphorus-containing groups; Transferring phosphorus-containing groups; Transferring phosphorus-containing groups; Transferases
true	[BLASTED]	PMGT_00019764-RA	acid phosphatase 1	1211	5	1.08227e-135	82.2
true	[BLASTED]	PMGT_00019767-RA	protein DYAD-like	2469	5	0	56.35
true	[BLASTED, MAPPED, GO-SLIM]	PMGT_00019766-RA	probable isoaspartyl peptidase/L-asparaginase 3 isoform X1	2116	5	0	86.55	3	P:GO:0006464; F:GO:0016787; C:GO:0005737	P:cellular protein modification process; F:hydrolase activity; C:cytoplasm	EC:3.5.1; EC:3.5; EC:3; EC:3.5.1.26	Acting on carbon-nitrogen bonds, other than peptide bonds; Acting on carbon-nitrogen bonds, other than peptide bonds; Hydrolases; N(4)-(beta-N-acetylglucosaminyl)-L-asparaginase
true	[NO-BLAST]	PMGT_00019761-RA	---NA---	261
true	[BLASTED]	PMGT_00019760-RA	WD repeat-containing protein WRAP73	2070	5	0	95.76
true	[BLASTED, MAPPED]	PMGT_00019763-RA	putative kinase-like protein TMKL1	1252	5	6.27994e-129	65.61	7	P:GO:0006468; P:GO:0016310; F:GO:0004672; F:GO:0005524; F:GO:0016301; C:GO:0016020; C:GO:0016021	P:protein phosphorylation; P:phosphorylation; F:protein kinase activity; F:ATP binding; F:kinase activity; C:membrane; C:integral component of membrane
true	[BLASTED, MAPPED, GO-SLIM]	PMGT_00019762-RA	PREDICTED: uncharacterized protein At3g06530	6731	5	0	72.32	2	P:GO:0009987; C:GO:0005634	P:cellular process; C:nucleus
true	[BLASTED]	PMGT_00019769-RA	PREDICTED: uncharacterized protein LOC104449827	1398	5	3.09223e-100	62.92
true	[BLASTED, MAPPED, GO-SLIM]	PMGT_00019768-RA	branchpoint-bridging protein-like	2454	5	0	80.11	3	P:GO:0006139; F:GO:0003723; C:GO:0005634	P:nucleobase-containing compound metabolic process; F:RNA binding; C:nucleus
true	[BLASTED, MAPPED, GO-SLIM]	PMGT_00020450-RA	probable galacturonosyltransferase 15 isoform X2	2206	5	0	84.58	6	P:GO:0005975; P:GO:0009058; P:GO:0016043; F:GO:0016740; C:GO:0005794; C:GO:0016020	P:carbohydrate metabolic process; P:biosynthetic process; P:cellular component organization; F:transferase activity; C:Golgi apparatus; C:membrane	EC:2.4; EC:2; EC:2.4.1.43; EC:2.4.1	Glycosyltransferases; Transferases; Polygalacturonate 4-alpha-galacturonosyltransferase; Glycosyltransferases
true	[NO-BLAST]	PMGT_00021469-RA	---NA---	285
true	[NO-BLAST]	PMGT_00021468-RA	---NA---	357
true	[BLASTED]	PMGT_00021465-RA	F-box/kelch-repeat protein SKIP25-like	1158	5	1.47913e-163	74.74
true	[NO-BLAST]	PMGT_00021464-RA	---NA---	297
true	[BLASTED, MAPPED, GO-SLIM]	PMGT_00021467-RA	uncharacterized protein LOC107429531	808	5	7.08216e-99	92.17	1	F:GO:0005515	F:protein binding
true	[BLASTED, MAPPED]	PMGT_00021466-RA	pyrophosphate--fructose 6-phosphate 1-phosphotransferase subunit alpha-like isoform X2	642	5	1.14651e-10	74.14	1	F:GO:0016740	F:transferase activity
true	[BLASTED, MAPPED, GO-SLIM]	PMGT_00021461-RA	60S ribosomal protein L8-3	1173	5	0	99.54	5	P:GO:0006412; F:GO:0003723; F:GO:0005198; C:GO:0005829; C:GO:0005840	P:translation; F:RNA binding; F:structural molecule activity; C:cytosol; C:ribosome
true	[BLASTED, MAPPED, GO-SLIM]	PMGT_00021460-RA	photosystem II reaction center W protein, chloroplastic-like	300	5	7.70939e-21	78.4	5	P:GO:0006091; P:GO:0015979; C:GO:0009507; C:GO:0009579; C:GO:0016020	P:generation of precursor metabolites and energy; P:photosynthesis; C:chloroplast; C:thylakoid; C:membrane
true	[BLASTED, MAPPED, GO-SLIM]	PMGT_00021463-RA	NEDD8-conjugating enzyme Ubc12	945	5	6.22083e-113	91.22	4	P:GO:0006464; F:GO:0000166; F:GO:0016740; C:GO:0005634	P:cellular protein modification process; F:nucleotide binding; F:transferase activity; C:nucleus	EC:2; EC:6; EC:2.3.2.23	Transferases; Ligases; E2 ubiquitin-conjugating enzyme
true	[BLASTED, MAPPED, GO-SLIM]	PMGT_00021462-RA	aspartic proteinase CDR1	1338	5	2.16222e-165	71.38	1	C:GO:0005576	C:extracellular region
true	[BLASTED, MAPPED]	PMGT_00020789-RA	protein SRG1	1332	5	8.41476e-83	59.61	3	P:GO:0055114; F:GO:0016491; F:GO:0046872	P:obsolete oxidation-reduction process; F:oxidoreductase activity; F:metal ion binding
true	[NO-BLAST]	PMGT_00020782-RA	---NA---	730
true	[BLASTED, MAPPED]	PMGT_00020781-RA	pentatricopeptide repeat-containing protein At5g46460, mitochondrial	3444	5	0	75.65	1	F:GO:0008270	F:zinc ion binding
true	[NO-BLAST]	PMGT_00020780-RA	---NA---	894
true	[NO-BLAST]	PMGT_00020787-RA	---NA---	348
true	[BLASTED, MAPPED, GO-SLIM]	PMGT_00020786-RA	protein SRG1-like isoform X1	309	5	1.35041e-46	84.86	2	F:GO:0003824; F:GO:0005488	F:catalytic activity; F:binding	EC:1	Oxidoreductases
true	[BLASTED, MAPPED]	PMGT_00020785-RA	uncharacterized protein LOC111915245	495	5	2.11763e-09	55.02	4	F:GO:0008270; F:GO:0046872; C:GO:0016020; C:GO:0016021	F:zinc ion binding; F:metal ion binding; C:membrane; C:integral component of membrane
true	[NO-BLAST]	PMGT_00020784-RA	---NA---	351
true	[BLASTED, MAPPED]	PMGT_00020253-RA	uncharacterized protein At5g23160-like	753	5	1.81992e-13	45	2	C:GO:0016020; C:GO:0016021	C:membrane; C:integral component of membrane
true	[BLASTED, MAPPED]	PMGT_00020255-RA	uncharacterized protein At5g23160-like	753	5	1.81992e-13	45	2	C:GO:0016020; C:GO:0016021	C:membrane; C:integral component of membrane
true	[BLASTED, MAPPED, GO-SLIM]	PMGT_00020254-RA	G-type lectin S-receptor-like serine/threonine-protein kinase At2g19130	1824	5	0	75.55	3	F:GO:0000166; F:GO:0016301; C:GO:0016020	F:nucleotide binding; F:kinase activity; C:membrane	EC:2.7.1; EC:2.7.11; EC:2.7; EC:2	Transferring phosphorus-containing groups; Transferring phosphorus-containing groups; Transferring phosphorus-containing groups; Transferases
true	[BLASTED, MAPPED, GO-SLIM]	PMGT_00020257-RA	G-type lectin S-receptor-like serine/threonine-protein kinase At2g19130	1356	5	1.36047e-103	57.39	1	F:GO:0016301	F:kinase activity	EC:2.7; EC:2	Transferring phosphorus-containing groups; Transferases
true	[BLASTED, MAPPED]	PMGT_00020256-RA	myb-related protein Myb4-like	753	5	2.81165e-63	57.56	1	C:GO:0005634	C:nucleus
true	[BLASTED, MAPPED, GO-SLIM]	PMGT_00020259-RA	cytochrome b6-f complex iron-sulfur subunit, chloroplastic	1274	5	7.53348e-123	82.31	6	P:GO:0006091; F:GO:0003824; F:GO:0005488; C:GO:0009507; C:GO:0009579; C:GO:0016020	P:generation of precursor metabolites and energy; F:catalytic activity; F:binding; C:chloroplast; C:thylakoid; C:membrane	EC:1	Oxidoreductases
true	[BLASTED, MAPPED, GO-SLIM]	PMGT_00020258-RA	putative cyclin-D6-1	1561	5	6.58614e-111	73.95	5	P:GO:0006464; P:GO:0007049; F:GO:0030234; C:GO:0005634; C:GO:0005737	P:cellular protein modification process; P:cell cycle; F:enzyme regulator activity; C:nucleus; C:cytoplasm	EC:2.7.1	Transferring phosphorus-containing groups
true	[NO-BLAST]	PMGT_00020013-RA	---NA---	318
true	[BLASTED, MAPPED, GO-SLIM]	PMGT_00020012-RA	ATPase family AAA domain-containing protein 1	2050	5	0	93.74	4	F:GO:0000166; F:GO:0016787; C:GO:0009536; C:GO:0016020	F:nucleotide binding; F:hydrolase activity; C:plastid; C:membrane	EC:3.6.1; EC:3.6; EC:3; EC:3.6.1.15	Acting on acid anhydrides; Acting on acid anhydrides; Hydrolases; Nucleoside-triphosphate phosphatase
true	[NO-BLAST]	PMGT_00020011-RA	---NA---	264
true	[BLASTED, MAPPED, GO-SLIM]	PMGT_00020010-RA	molybdate-anion transporter-like	2584	5	0	96.25	3	P:GO:0006810; F:GO:0005215; C:GO:0005886	P:transport; F:transporter activity; C:plasma membrane	EC:7	Translocases
true	[BLASTED, MAPPED, GO-SLIM]	PMGT_00020017-RA	ubiquitin-60S ribosomal protein L40	1013	5	1.68129e-87	99.7	9	P:GO:0006412; P:GO:0006464; P:GO:0009056; F:GO:0003723; F:GO:0005198; F:GO:0005515; C:GO:0005730; C:GO:0005829; C:GO:0005840	P:translation; P:cellular protein modification process; P:catabolic process; F:RNA binding; F:structural molecule activity; F:protein binding; C:nucleolus; C:cytosol; C:ribosome
true	[BLASTED, MAPPED, GO-SLIM]	PMGT_00020016-RB	GTPase-activating protein gyp7	2386	5	0	85.74	3	P:GO:0006810; P:GO:0009987; F:GO:0030234	P:transport; P:cellular process; F:enzyme regulator activity
true	[BLASTED, MAPPED, GO-SLIM]	PMGT_00020016-RA	GTPase-activating protein gyp7	2305	5	0	83.82	3	P:GO:0006810; P:GO:0009987; F:GO:0030234	P:transport; P:cellular process; F:enzyme regulator activity
true	[BLASTED, MAPPED, GO-SLIM]	PMGT_00020015-RA	cytochrome b5	1001	5	9.95685e-84	93.58	5	P:GO:0006091; F:GO:0003824; F:GO:0005488; C:GO:0005622; C:GO:0016020	P:generation of precursor metabolites and energy; F:catalytic activity; F:binding; C:intracellular anatomical structure; C:membrane	EC:1	Oxidoreductases
true	[BLASTED]	PMGT_00020014-RA	PREDICTED: uncharacterized protein LOC104455798	564	5	5.06262e-47	58
true	[BLASTED, MAPPED, GO-SLIM]	PMGT_00020019-RA	auxin-responsive protein SAUR32	387	5	1.01504e-43	79.47	2	P:GO:0009719; P:GO:0042221	P:response to endogenous stimulus; P:response to chemical
true	[BLASTED, MAPPED, GO-SLIM]	PMGT_00020018-RA	pyridoxal reductase, chloroplastic	2799	5	0	86.76	1	F:GO:0003824	F:catalytic activity	EC:1	Oxidoreductases
true	[BLASTED]	PMGT_00021058-RA	calmodulin-binding protein 60 D-like isoform X2	2202	5	3.35897e-140	57.6
true	[BLASTED]	PMGT_00021059-RA	anaphase-promoting complex subunit 4-like isoform X3	2672	5	0	82.94
true	[BLASTED, MAPPED, GO-SLIM]	PMGT_00021056-RA	calmodulin-binding protein 60 B-like	3136	5	0	85.26	6	P:GO:0006139; P:GO:0009058; F:GO:0003677; F:GO:0003700; F:GO:0005515; C:GO:0005634	P:nucleobase-containing compound metabolic process; P:biosynthetic process; F:DNA binding; F:DNA-binding transcription factor activity; F:protein binding; C:nucleus
true	[BLASTED, MAPPED]	PMGT_00020909-RA	glutaredoxin-C9	408	5	1.36829e-49	69.15	5	P:GO:0022900; P:GO:0055114; F:GO:0009055; F:GO:0015035; C:GO:0005737	P:electron transport chain; P:obsolete oxidation-reduction process; F:electron transfer activity; F:protein disulfide oxidoreductase activity; C:cytoplasm
true	[BLASTED, MAPPED, GO-SLIM]	PMGT_00020908-RA	MLO-like protein 6	1967	5	0	82.05	4	P:GO:0006950; P:GO:0009607; F:GO:0005515; C:GO:0016020	P:response to stress; P:response to biotic stimulus; F:protein binding; C:membrane
true	[BLASTED, MAPPED, GO-SLIM]	PMGT_00020905-RA	PREDICTED: uncharacterized protein LOC104444970	768	5	6.76213e-78	72.84	1	C:GO:0016020	C:membrane
true	[BLASTED, MAPPED, GO-SLIM]	PMGT_00020904-RA	PREDICTED: uncharacterized protein LOC104445228	1206	5	9.56416e-122	84.79	1	C:GO:0016020	C:membrane
true	[BLASTED, MAPPED, GO-SLIM]	PMGT_00020907-RA	PREDICTED: uncharacterized protein LOC104444970	1059	5	7.74977e-86	72.34	1	C:GO:0016020	C:membrane
true	[NO-BLAST]	PMGT_00020906-RA	---NA---	438
true	[NO-BLAST]	PMGT_00020901-RA	---NA---	498
true	[BLASTED, MAPPED, GO-SLIM]	PMGT_00020900-RA	histone H3.2	411	5	2.05602e-94	100	3	F:GO:0003677; F:GO:0005515; C:GO:0005634	F:DNA binding; F:protein binding; C:nucleus
true	[BLASTED, MAPPED, GO-SLIM]	PMGT_00020903-RA	ferredoxin--NADP reductase, root isozyme, chloroplastic	1590	5	0	92.24	2	F:GO:0003824; C:GO:0009507	F:catalytic activity; C:chloroplast	EC:1.18.1; EC:1; EC:1.18.1.2; EC:1.18	Acting on iron-sulfur proteins as donors; Oxidoreductases; Ferredoxin--NADP(+) reductase; Acting on iron-sulfur proteins as donors
true	[BLASTED, MAPPED, GO-SLIM]	PMGT_00021218-RA	coatomer subunit gamma-like	2058	5	5.19582e-109	77.89	5	P:GO:0006810; P:GO:0009987; C:GO:0005783; C:GO:0005794; C:GO:0016020	P:transport; P:cellular process; C:endoplasmic reticulum; C:Golgi apparatus; C:membrane
true	[NO-BLAST]	PMGT_00021219-RA	---NA---	207
true	[BLASTED]	PMGT_00021212-RA	beta-glucosidase 46 isoform X4	2038	5	0	82.93
true	[BLASTED, MAPPED]	PMGT_00021213-RA	beta-glucosidase 46-like	333	5	2.18123e-20	76.16	3	P:GO:0005975; F:GO:0004553; F:GO:0016787	P:carbohydrate metabolic process; F:hydrolase activity, hydrolyzing O-glycosyl compounds; F:hydrolase activity
true	[NO-BLAST]	PMGT_00021210-RA	---NA---	309
true	[BLASTED, MAPPED, GO-SLIM]	PMGT_00021211-RA	aspartic proteinase PCS1-like	216	5	5.70803e-10	65.74	1	F:GO:0016787	F:hydrolase activity	EC:3	Hydrolases
true	[NO-BLAST]	PMGT_00021216-RA	---NA---	225
true	[BLASTED, MAPPED, GO-SLIM]	PMGT_00021217-RA	coatomer subunit gamma-2	3113	5	0	96.66	5	P:GO:0006810; P:GO:0009987; F:GO:0005198; C:GO:0005794; C:GO:0016020	P:transport; P:cellular process; F:structural molecule activity; C:Golgi apparatus; C:membrane
true	[BLASTED]	PMGT_00021214-RA	beta-glucosidase 46 isoform X3	1404	5	3.31745e-151	63.39
true	[BLASTED, MAPPED, GO-SLIM]	PMGT_00021215-RA	RNA pseudouridine synthase 6, chloroplastic isoform X1	1742	5	0	83.2	3	P:GO:0006139; F:GO:0003723; F:GO:0003824	P:nucleobase-containing compound metabolic process; F:RNA binding; F:catalytic activity	EC:5.4; EC:5	Intramolecular transferases; Isomerases
true	[BLASTED]	PMGT_00021079-RA	PREDICTED: uncharacterized protein LOC104442692	1143	5	7.41401e-97	56.87
true	[BLASTED, MAPPED, GO-SLIM]	PMGT_00019981-RA	O-acyltransferase WSD1-like	1092	5	7.94267e-84	53.91	1	F:GO:0016740	F:transferase activity	EC:2	Transferases
true	[BLASTED, MAPPED, GO-SLIM]	PMGT_00019980-RA	protein BOBBER 1-like	1297	5	1.17019e-140	80.17	3	P:GO:0009987; F:GO:0005515; C:GO:0005737	P:cellular process; F:protein binding; C:cytoplasm
true	[BLASTED]	PMGT_00019982-RA	F-box protein At2g26160-like	1239	5	4.35598e-58	49.78
true	[NO-BLAST]	PMGT_00019985-RA	---NA---	468
true	[BLASTED]	PMGT_00019984-RA	putative F-box protein At1g65770 isoform X1	339	5	5.1325e-09	56.32
true	[BLASTED, MAPPED, GO-SLIM]	PMGT_00019987-RA	probable pectinesterase/pectinesterase inhibitor 34	2214	5	0	84.8	7	P:GO:0005975; P:GO:0009056; P:GO:0016043; F:GO:0016787; F:GO:0030234; C:GO:0005618; C:GO:0016020	P:carbohydrate metabolic process; P:catabolic process; P:cellular component organization; F:hydrolase activity; F:enzyme regulator activity; C:cell wall; C:membrane	EC:3.1; EC:3.1.1.11; EC:3; EC:3.1.1; EC:3.1.1.1	Acting on ester bonds; Pectinesterase; Hydrolases; Acting on ester bonds; Carboxylesterase
true	[BLASTED]	PMGT_00019986-RA	glucan endo-1,3-beta-glucosidase-like	621	5	5.8215e-13	76.49
true	[BLASTED, MAPPED, GO-SLIM]	PMGT_00019989-RA	calcineurin B-like protein 7	1221	5	1.5143e-130	93.71	3	P:GO:0006464; F:GO:0005488; F:GO:0016787	P:cellular protein modification process; F:binding; F:hydrolase activity	EC:3.1.3.16; EC:3.1; EC:3; EC:3.1.3	Protein-serine/threonine phosphatase; Acting on ester bonds; Hydrolases; Acting on ester bonds
true	[BLASTED, MAPPED, GO-SLIM]	PMGT_00019988-RA	calcineurin B-like protein 4	591	5	4.58287e-114	93.05	3	P:GO:0006464; F:GO:0005488; F:GO:0016787	P:cellular protein modification process; F:binding; F:hydrolase activity	EC:3.1.3.16; EC:3.1; EC:3; EC:3.1.3	Protein-serine/threonine phosphatase; Acting on ester bonds; Hydrolases; Acting on ester bonds
true	[BLASTED, MAPPED, GO-SLIM]	PMGT_00021159-RA	putative receptor-like protein kinase At4g00960	1053	5	1.88914e-106	66.6	3	P:GO:0006464; F:GO:0016301; C:GO:0016020	P:cellular protein modification process; F:kinase activity; C:membrane	EC:2.7.1; EC:2.7; EC:2	Transferring phosphorus-containing groups; Transferring phosphorus-containing groups; Transferases
true	[BLASTED]	PMGT_00021158-RA	cysteine-rich receptor-like protein kinase 26 isoform X2	530	5	3.62576e-79	80.84
true	[BLASTED, MAPPED, GO-SLIM]	PMGT_00021155-RA	probable E3 ubiquitin-protein ligase RNF144A-B	1784	5	3.41647e-94	74.36	5	P:GO:0006464; P:GO:0009056; F:GO:0005515; F:GO:0016740; C:GO:0005737	P:cellular protein modification process; P:catabolic process; F:protein binding; F:transferase activity; C:cytoplasm	EC:2	Transferases
true	[BLASTED, MAPPED, GO-SLIM]	PMGT_00021154-RA	probable E3 ubiquitin-protein ligase RNF217	1185	5	2.7872e-61	65.39	3	P:GO:0006464; F:GO:0005488; F:GO:0016740	P:cellular protein modification process; F:binding; F:transferase activity	EC:2	Transferases
true	[BLASTED, MAPPED, GO-SLIM]	PMGT_00021156-RA	probable E3 ubiquitin-protein ligase RNF217	1732	5	3.05628e-98	72.84	5	P:GO:0006464; P:GO:0009056; F:GO:0005515; F:GO:0016740; C:GO:0005737	P:cellular protein modification process; P:catabolic process; F:protein binding; F:transferase activity; C:cytoplasm	EC:2	Transferases
true	[BLASTED]	PMGT_00021151-RA	chromatin structure-remodeling complex protein SYD-like isoform X1	960	5	7.78364e-24	82.07
true	[BLASTED, MAPPED, GO-SLIM]	PMGT_00021150-RA	26S proteasome non-ATPase regulatory subunit 7 homolog A	1587	5	0	88.6	5	P:GO:0009056; P:GO:0009987; P:GO:0019538; F:GO:0016787; C:GO:0005622	P:catabolic process; P:cellular process; P:protein metabolic process; F:hydrolase activity; C:intracellular anatomical structure	EC:3.4; EC:3	Acting on peptide bonds (peptidases); Hydrolases
true	[BLASTED, MAPPED]	PMGT_00021153-RA	receptor-like serine/threonine-protein kinase SD1-8 isoform X5	2232	5	8.81646e-168	61.55	2	P:GO:0016310; F:GO:0016301	P:phosphorylation; F:kinase activity
true	[BLASTED, MAPPED, GO-SLIM]	PMGT_00021152-RA	G-type lectin S-receptor-like serine/threonine-protein kinase At4g27290	1379	5	4.49951e-140	65.95	1	F:GO:0016301	F:kinase activity	EC:2.7.1; EC:2.7; EC:2	Transferring phosphorus-containing groups; Transferring phosphorus-containing groups; Transferases
true	[NO-BLAST]	PMGT_00020270-RA	---NA---	387
true	[BLASTED, MAPPED, GO-SLIM]	PMGT_00021399-RA	sister chromatid cohesion protein PDS5 homolog A	6341	5	0	78.43	5	P:GO:0006259; P:GO:0006950; P:GO:0007049; P:GO:0016043; C:GO:0005634	P:DNA metabolic process; P:response to stress; P:cell cycle; P:cellular component organization; C:nucleus
true	[BLASTED, MAPPED, GO-SLIM]	PMGT_00021398-RA	protein yippee-like At4g27740	429	5	2.92088e-17	89.18	1	F:GO:0005488	F:binding
true	[BLASTED, MAPPED, GO-SLIM]	PMGT_00021396-RA	DNA oxidative demethylase ALKBH2	1297	5	1.54907e-113	82.02	5	P:GO:0006259; P:GO:0006950; F:GO:0005488; F:GO:0016740; F:GO:0016787	P:DNA metabolic process; P:response to stress; F:binding; F:transferase activity; F:hydrolase activity	EC:2.1; EC:1.14.11; EC:1; EC:1.14; EC:2; EC:3; EC:2.1.1	Transferring one-carbon groups; Acting on paired donors, with incorporation or reduction of molecular oxygen. The oxygen incorporated need not be derived from O(2); Oxidoreductases; Acting on paired donors, with incorporation or reduction of molecular oxygen. The oxygen incorporated need not be derived from O(2); Transferases; Hydrolases; Transferring one-carbon groups
true	[BLASTED, MAPPED, GO-SLIM]	PMGT_00021395-RA	aquaporin TIP1-3	558	5	1.06803e-75	75.42	3	P:GO:0006810; F:GO:0005215; C:GO:0016020	P:transport; F:transporter activity; C:membrane	EC:7	Translocases
true	[BLASTED, MAPPED, GO-SLIM]	PMGT_00021394-RA	WEB family protein At1g12150	1710	5	0	74.37	2	P:GO:0016043; C:GO:0005829	P:cellular component organization; C:cytosol
true	[NO-BLAST]	PMGT_00021393-RA	---NA---	525
true	[BLASTED]	PMGT_00021392-RA	F-box/LRR-repeat protein At3g26922 isoform X1	1317	5	3.79215e-58	49.46
true	[BLASTED]	PMGT_00021391-RA	U-box domain-containing protein 35	1260	5	7.8583e-86	69.66
true	[BLASTED, MAPPED, GO-SLIM]	PMGT_00021390-RA	8-amino-7-oxononanoate synthase isoform X1	1823	5	0	83.55	5	P:GO:0009058; P:GO:0009987; F:GO:0003824; F:GO:0005488; C:GO:0016020	P:biosynthetic process; P:cellular process; F:catalytic activity; F:binding; C:membrane
true	[BLASTED, MAPPED]	PMGT_00020474-RA	cell wall / vacuolar inhibitor of fructosidase 2-like	564	2	8.59176e-29	48.48	3	P:GO:0043086; F:GO:0004857; F:GO:0046910	P:negative regulation of catalytic activity; F:enzyme inhibitor activity; F:pectinesterase inhibitor activity
true	[BLASTED, MAPPED, GO-SLIM]	PMGT_00020703-RA	exocyst complex component SEC15A	3272	5	0	88.24	4	P:GO:0006810; P:GO:0009987; C:GO:0005737; C:GO:0016020	P:transport; P:cellular process; C:cytoplasm; C:membrane
true	[BLASTED, MAPPED, GO-SLIM]	PMGT_00020702-RA	protein NRT1/ PTR FAMILY 3.1	2364	5	0	84.28	4	P:GO:0006810; P:GO:0009987; F:GO:0005215; C:GO:0005886	P:transport; P:cellular process; F:transporter activity; C:plasma membrane	EC:7	Translocases
true	[BLASTED]	PMGT_00020701-RA	ubiquitin carboxyl-terminal hydrolase 5 isoform X1	3395	5	0	83.44
true	[BLASTED, MAPPED, GO-SLIM]	PMGT_00020700-RA	cytochrome P450 94A1-like	1509	5	1.01413e-179	71.12	2	F:GO:0003824; F:GO:0005488	F:catalytic activity; F:binding	EC:1; EC:1.14	Oxidoreductases; Acting on paired donors, with incorporation or reduction of molecular oxygen. The oxygen incorporated need not be derived from O(2)
true	[NO-BLAST]	PMGT_00020707-RA	---NA---	348
true	[BLASTED, MAPPED, GO-SLIM]	PMGT_00020706-RA	transcription factor PCL1-like	1486	5	5.38127e-121	72.57	2	F:GO:0003700; C:GO:0005634	F:DNA-binding transcription factor activity; C:nucleus
true	[BLASTED, MAPPED, GO-SLIM]	PMGT_00020705-RA	R3H domain-containing protein 1	1618	5	0	81.56	1	F:GO:0003676	F:nucleic acid binding
true	[BLASTED, MAPPED, GO-SLIM]	PMGT_00020704-RA	bZIP transcription factor 17	2814	5	0	65.72	8	P:GO:0006139; P:GO:0006950; P:GO:0007165; P:GO:0009058; P:GO:0042221; C:GO:0005634; C:GO:0005783; C:GO:0016020	P:nucleobase-containing compound metabolic process; P:response to stress; P:signal transduction; P:biosynthetic process; P:response to chemical; C:nucleus; C:endoplasmic reticulum; C:membrane
true	[BLASTED, MAPPED, GO-SLIM]	PMGT_00020709-RA	serine carboxypeptidase-like 45	1825	5	0	83.09	4	P:GO:0019538; F:GO:0016787; C:GO:0005576; C:GO:0005773	P:protein metabolic process; F:hydrolase activity; C:extracellular region; C:vacuole	EC:3.4.17.11; EC:3.4.21; EC:3.4; EC:3.4.16; EC:3; EC:3.4.16.2; EC:3.4.16.6; EC:3.4.16.5	Glutamate carboxypeptidase; Acting on peptide bonds (peptidases); Acting on peptide bonds (peptidases); Acting on peptide bonds (peptidases); Hydrolases; Lysosomal Pro-Xaa carboxypeptidase; Carboxypeptidase D; Carboxypeptidase C
true	[BLASTED, MAPPED]	PMGT_00020708-RA	probable mediator of RNA polymerase II transcription subunit 26b	2484	5	1.26809e-172	70.75	1	C:GO:0005634	C:nucleus
true	[BLASTED, MAPPED, GO-SLIM]	PMGT_00020512-RA	protein DETOXIFICATION 41-like	1890	5	0	91.14	5	P:GO:0006810; P:GO:0009987; F:GO:0005215; C:GO:0005773; C:GO:0016020	P:transport; P:cellular process; F:transporter activity; C:vacuole; C:membrane	EC:7	Translocases
true	[BLASTED, MAPPED, GO-SLIM]	PMGT_00020513-RA	protein DETOXIFICATION 41-like	2020	5	0	95.12	5	P:GO:0006810; P:GO:0009987; F:GO:0005215; C:GO:0005773; C:GO:0016020	P:transport; P:cellular process; F:transporter activity; C:vacuole; C:membrane	EC:7	Translocases
true	[BLASTED, MAPPED, GO-SLIM]	PMGT_00020510-RA	probable polyamine oxidase 2	2406	5	0	87.21	4	P:GO:0009056; P:GO:0009987; F:GO:0003824; C:GO:0005777	P:catabolic process; P:cellular process; F:catalytic activity; C:peroxisome	EC:1.5.3; EC:1.5; EC:1	Acting on the CH-NH group of donors; Acting on the CH-NH group of donors; Oxidoreductases
true	[BLASTED, MAPPED, GO-SLIM]	PMGT_00020511-RA	tetratricopeptide repeat protein 7A-like	3526	5	0	90.19	1	F:GO:0016740	F:transferase activity	EC:2	Transferases
true	[NO-BLAST]	PMGT_00020516-RA	---NA---	261
true	[BLASTED, MAPPED, GO-SLIM]	PMGT_00020517-RA	DNA-directed RNA polymerase I subunit rpa49	480	5	9.83473e-17	53.71	3	P:GO:0006139; P:GO:0009058; C:GO:0005634	P:nucleobase-containing compound metabolic process; P:biosynthetic process; C:nucleus
true	[BLASTED, MAPPED]	PMGT_00020514-RA	PREDICTED: mavicyanin-like	288	5	1.29096e-29	67.67	4	P:GO:0022900; F:GO:0009055; C:GO:0016020; C:GO:0016021	P:electron transport chain; F:electron transfer activity; C:membrane; C:integral component of membrane
true	[BLASTED, MAPPED, GO-SLIM]	PMGT_00020515-RA	wall-associated receptor kinase-like 22	1185	5	7.49201e-73	56.72	1	C:GO:0016020	C:membrane
true	[BLASTED]	PMGT_00020518-RA	auxin response factor 6-like isoform X1	4094	5	0	78.64
true	[BLASTED, MAPPED, GO-SLIM]	PMGT_00020519-RA	aquaporin SIP1-1-like	1106	5	3.74219e-125	86	4	P:GO:0006810; P:GO:0009987; F:GO:0005215; C:GO:0016020	P:transport; P:cellular process; F:transporter activity; C:membrane	EC:7	Translocases
true	[BLASTED]	PMGT_00019862-RA	remorin-like	1123	5	4.00281e-83	83.09
true	[BLASTED]	PMGT_00019863-RA	remorin-like isoform X4	411	5	1.8704e-28	68.19
true	[BLASTED, MAPPED, GO-SLIM]	PMGT_00019868-RA	heavy metal-associated isoprenylated plant protein 39 isoform X1	947	5	9.42465e-35	95.49	2	P:GO:0006810; F:GO:0005488	P:transport; F:binding
true	[BLASTED, MAPPED, GO-SLIM]	PMGT_00020358-RA	reticulon-like protein B17 isoform X2	2610	5	9.78311e-178	80.08	2	C:GO:0005783; C:GO:0016020	C:endoplasmic reticulum; C:membrane
true	[BLASTED, MAPPED, GO-SLIM]	PMGT_00020359-RA	probable aminotransferase TAT2	1772	5	6.11083e-133	81.45	4	P:GO:0009058; P:GO:0009987; F:GO:0005488; F:GO:0016740	P:biosynthetic process; P:cellular process; F:binding; F:transferase activity	EC:2.6.1; EC:2; EC:2.6	Transferring nitrogenous groups; Transferases; Transferring nitrogenous groups
true	[BLASTED, MAPPED]	PMGT_00020352-RA	zinc finger CCCH domain-containing protein 2	1176	5	3.71268e-127	64.32	2	F:GO:0003677; F:GO:0046872	F:DNA binding; F:metal ion binding
true	[BLASTED, MAPPED, GO-SLIM]	PMGT_00019909-RA	probable polygalacturonase	1389	5	0	86.84	3	P:GO:0005975; F:GO:0016787; C:GO:0005618	P:carbohydrate metabolic process; F:hydrolase activity; C:cell wall	EC:3.2; EC:3; EC:3.2.1.15; EC:3.2.1	Glycosylases; Hydrolases; Endo-polygalacturonase; Glycosylases
true	[BLASTED, MAPPED, GO-SLIM]	PMGT_00019908-RA	putative septum site-determining protein minD homolog, chloroplastic	1249	5	7.43647e-138	100	7	P:GO:0016043; F:GO:0000166; F:GO:0005515; F:GO:0016787; C:GO:0005829; C:GO:0005886; C:GO:0009507	P:cellular component organization; F:nucleotide binding; F:protein binding; F:hydrolase activity; C:cytosol; C:plasma membrane; C:chloroplast	EC:3.6.1; EC:3.6; EC:3; EC:3.6.1.15	Acting on acid anhydrides; Acting on acid anhydrides; Hydrolases; Nucleoside-triphosphate phosphatase
true	[BLASTED, MAPPED, GO-SLIM]	PMGT_00019901-RA	proline--tRNA ligase, chloroplastic/mitochondrial	2052	5	0	91.74	6	P:GO:0006139; P:GO:0006412; F:GO:0000166; F:GO:0003824; C:GO:0005739; C:GO:0009507	P:nucleobase-containing compound metabolic process; P:translation; F:nucleotide binding; F:catalytic activity; C:mitochondrion; C:chloroplast	EC:6.1; EC:6.1.1; EC:6.1.1.15; EC:6	Forming carbon-oxygen bonds; Forming carbon-oxygen bonds; Proline--tRNA ligase; Ligases
true	[BLASTED, MAPPED, GO-SLIM]	PMGT_00019900-RA	scarecrow-like protein 8	1785	5	0	70.39	5	P:GO:0006139; P:GO:0009058; F:GO:0003677; F:GO:0003700; C:GO:0005634	P:nucleobase-containing compound metabolic process; P:biosynthetic process; F:DNA binding; F:DNA-binding transcription factor activity; C:nucleus
true	[BLASTED]	PMGT_00019903-RA	ferric reduction oxidase 4-like	2157	5	0	79.71
true	[BLASTED, MAPPED, GO-SLIM]	PMGT_00019902-RA	ferric reduction oxidase 2-like	2058	5	0	79.58	3	F:GO:0003824; F:GO:0005488; C:GO:0005886	F:catalytic activity; F:binding; C:plasma membrane	EC:1	Oxidoreductases
true	[BLASTED, MAPPED, GO-SLIM]	PMGT_00019905-RA	deSI-like protein At4g17486	1371	5	1.40492e-135	86.94	1	F:GO:0016787	F:hydrolase activity	EC:3	Hydrolases
true	[BLASTED, MAPPED, GO-SLIM]	PMGT_00019904-RA	uncharacterized membrane protein YjcL-like	1759	5	0	82.79	1	C:GO:0016020	C:membrane
true	[BLASTED]	PMGT_00019907-RA	uncharacterized protein LOC112011891	3801	5	0	74.28
true	[BLASTED]	PMGT_00019906-RA	uncharacterized protein LOC21397386	1522	5	6.77747e-68	74.15
true	[BLASTED, MAPPED, GO-SLIM]	PMGT_00020828-RA	protein SGT1 homolog	369	5	8.28857e-15	70.31	5	P:GO:0006950; P:GO:0009605; P:GO:0009607; C:GO:0005634; C:GO:0005737	P:response to stress; P:response to external stimulus; P:response to biotic stimulus; C:nucleus; C:cytoplasm
true	[BLASTED, MAPPED]	PMGT_00020829-RA	PREDICTED: uncharacterized protein LOC18596649	799	5	5.83475e-37	65.63	4	P:GO:0006355; F:GO:0003700; F:GO:0043565; C:GO:0005634	P:regulation of transcription, DNA-templated; F:DNA-binding transcription factor activity; F:sequence-specific DNA binding; C:nucleus
true	[BLASTED, MAPPED]	PMGT_00020826-RA	probable WRKY transcription factor 65	1197	5	9.01135e-102	70.16	5	P:GO:0006355; F:GO:0003677; F:GO:0003700; F:GO:0043565; C:GO:0005634	P:regulation of transcription, DNA-templated; F:DNA binding; F:DNA-binding transcription factor activity; F:sequence-specific DNA binding; C:nucleus
true	[NO-BLAST]	PMGT_00020827-RA	---NA---	261
true	[BLASTED, MAPPED, GO-SLIM]	PMGT_00020824-RA	PREDICTED: uncharacterized protein LOC104445030 isoform X1	2372	5	0	86.59	4	P:GO:0016043; F:GO:0005515; C:GO:0005773; C:GO:0009507	P:cellular component organization; F:protein binding; C:vacuole; C:chloroplast
true	[BLASTED]	PMGT_00020825-RA	PREDICTED: uncharacterized protein LOC104445028	655	5	4.16174e-31	76.42
true	[BLASTED, MAPPED, GO-SLIM]	PMGT_00020823-RA	precursor of CEP14	297	5	4.25077e-23	68.83	1	P:GO:0006950	P:response to stress
true	[BLASTED, MAPPED, GO-SLIM]	PMGT_00020820-RA	ER lumen protein-retaining receptor A	1229	5	8.00305e-144	96.56	6	P:GO:0006810; P:GO:0009987; F:GO:0005488; C:GO:0005783; C:GO:0005794; C:GO:0016020	P:transport; P:cellular process; F:binding; C:endoplasmic reticulum; C:Golgi apparatus; C:membrane
true	[BLASTED, MAPPED, GO-SLIM]	PMGT_00020821-RA	protein GRAVITROPIC IN THE LIGHT 1	1410	5	0	74.95	1	P:GO:0009628	P:response to abiotic stimulus
true	[NO-BLAST]	PMGT_00021317-RA	---NA---	285
true	[NO-BLAST]	PMGT_00021316-RA	---NA---	453
true	[NO-BLAST]	PMGT_00021315-RA	---NA---	306
true	[NO-BLAST]	PMGT_00021314-RA	---NA---	435
true	[BLASTED, MAPPED, GO-SLIM]	PMGT_00021313-RA	uncharacterized protein LOC112036557	675	5	8.53695e-123	83.87	2	F:GO:0030246; C:GO:0016020	F:carbohydrate binding; C:membrane
true	[BLASTED, MAPPED]	PMGT_00021312-RA	probable WRKY transcription factor 31	2257	5	0	69.26	5	P:GO:0006355; F:GO:0003677; F:GO:0003700; F:GO:0043565; C:GO:0005634	P:regulation of transcription, DNA-templated; F:DNA binding; F:DNA-binding transcription factor activity; F:sequence-specific DNA binding; C:nucleus
true	[BLASTED, MAPPED, GO-SLIM]	PMGT_00021311-RA	aspartic proteinase-like	2047	5	0	88.13	3	P:GO:0006629; P:GO:0019538; F:GO:0016787	P:lipid metabolic process; P:protein metabolic process; F:hydrolase activity	EC:3.4.99; EC:3.4.23.1; EC:3.4.23; EC:3.4.23.32; EC:3.4.23.43; EC:3.4.23.20; EC:3.4.23.25; EC:3.4.23.36; EC:3.4.23.4; EC:3.4.23.35; EC:3.4.23.5; EC:3.4.23.34; EC:3.4.23.15; EC:3.4; EC:3	Acting on peptide bonds (peptidases); Pepsin A; Acting on peptide bonds (peptidases); Scytalidopepsin B; Prepilin peptidase; Penicillopepsin; Saccharopepsin; Signal peptidase II; Chymosin; Barrierpepsin; Cathepsin D; Cathepsin E; Renin; Acting on peptide bonds (peptidases); Hydrolases
true	[BLASTED]	PMGT_00021310-RA	uncharacterized protein LOC112325720	303	5	1.51982e-13	55.41
true	[NO-BLAST]	PMGT_00021319-RA	---NA---	342
true	[NO-BLAST]	PMGT_00021318-RA	---NA---	339
true	[BLASTED]	PMGT_00021274-RA	uncharacterized protein LOC112039020	225	1	4.80321e-07	62.67
true	[BLASTED]	PMGT_00021277-RA	putative disease resistance RPP13-like protein 1 isoform X1	4377	5	0	58.14
true	[BLASTED]	PMGT_00021277-RB	putative disease resistance RPP13-like protein 1	2355	5	8.33234e-127	52.65
true	[BLASTED, MAPPED, GO-SLIM]	PMGT_00021271-RA	probable beta-1,3-galactosyltransferase 2	1746	5	0	79.26	5	P:GO:0006464; P:GO:0009058; F:GO:0016740; C:GO:0005794; C:GO:0016020	P:cellular protein modification process; P:biosynthetic process; F:transferase activity; C:Golgi apparatus; C:membrane	EC:2.4; EC:2	Glycosyltransferases; Transferases
true	[BLASTED]	PMGT_00021272-RA	uncharacterized protein LOC112039020	225	1	7.31796e-06	54.05
true	[BLASTED]	PMGT_00020279-RA	serine/arginine repetitive matrix protein 1	894	5	8.17405e-27	46.73
true	[BLASTED, MAPPED, GO-SLIM]	PMGT_00020277-RA	secretory carrier-associated membrane protein 1 isoform X1	1376	5	0	94.61	4	P:GO:0006810; C:GO:0005768; C:GO:0005794; C:GO:0005886	P:transport; C:endosome; C:Golgi apparatus; C:plasma membrane
true	[BLASTED]	PMGT_00020276-RA	pentatricopeptide repeat-containing protein At1g03540	2951	5	0	84.96
true	[BLASTED, MAPPED, GO-SLIM]	PMGT_00020275-RA	PREDICTED: uncharacterized protein LOC108476429	774	5	2.01926e-43	84.53	1	C:GO:0016020	C:membrane
true	[BLASTED]	PMGT_00020274-RA	pentatricopeptide repeat-containing protein At1g11900 isoform X1	2164	5	1.03515e-127	73.8
true	[NO-BLAST]	PMGT_00020273-RA	---NA---	312
true	[BLASTED, MAPPED, GO-SLIM]	PMGT_00020272-RA	probable galacturonosyltransferase 10	2404	5	0	92.8	6	P:GO:0005975; P:GO:0009058; P:GO:0016043; F:GO:0016740; C:GO:0005794; C:GO:0016020	P:carbohydrate metabolic process; P:biosynthetic process; P:cellular component organization; F:transferase activity; C:Golgi apparatus; C:membrane	EC:2.4; EC:2; EC:2.4.1.43; EC:2.4.1	Glycosyltransferases; Transferases; Polygalacturonate 4-alpha-galacturonosyltransferase; Glycosyltransferases
true	[BLASTED, MAPPED, GO-SLIM]	PMGT_00020271-RA	putative F-box protein At1g49610 isoform X1	3483	5	5.99659e-144	73.79	1	C:GO:0016020	C:membrane
true	[BLASTED]	PMGT_00021506-RA	PREDICTED: uncharacterized protein LOC105037582, partial	462	5	4.33597e-61	84.96
true	[BLASTED, MAPPED, GO-SLIM]	PMGT_00021507-RA	PREDICTED: uncharacterized protein LOC105058827	357	5	1.70989e-19	86.07	1	F:GO:0005488	F:binding
true	[NO-BLAST]	PMGT_00021504-RA	---NA---	363
true	[BLASTED, MAPPED]	PMGT_00021505-RA	PREDICTED: uncharacterized protein LOC105058827	2040	5	1.73624e-139	62.95	2	F:GO:0003676; F:GO:0008270	F:nucleic acid binding; F:zinc ion binding
true	[BLASTED]	PMGT_00021502-RA	pentatricopeptide repeat-containing protein At4g19890	2100	5	0	79.26
true	[NO-BLAST]	PMGT_00021503-RA	---NA---	396
true	[NO-BLAST]	PMGT_00021500-RA	---NA---	444
true	[BLASTED, MAPPED]	PMGT_00021508-RA	PREDICTED: uncharacterized protein LOC105058827	7593	5	4.46622e-164	64.43	3	P:GO:0015074; F:GO:0003676; F:GO:0008270	P:DNA integration; F:nucleic acid binding; F:zinc ion binding
true	[NO-BLAST]	PMGT_00021509-RA	---NA---	279
true	[BLASTED, MAPPED]	PMGT_00020668-RA	protein PHYTOCHROME KINASE SUBSTRATE 4	753	5	3.07031e-50	58.32	1	P:GO:0009638	P:phototropism
true	[BLASTED, MAPPED]	PMGT_00020664-RA	protein PHYTOCHROME KINASE SUBSTRATE 4	753	5	3.07031e-50	58.32	1	P:GO:0009638	P:phototropism
true	[NO-BLAST]	PMGT_00020665-RA	---NA---	294
true	[BLASTED]	PMGT_00020667-RA	protein PHYTOCHROME KINASE SUBSTRATE 4	576	5	4.8119e-36	56.09
true	[BLASTED, MAPPED]	PMGT_00020660-RA	protein PHYTOCHROME KINASE SUBSTRATE 4	1569	5	1.5068e-114	56.22	1	P:GO:0009638	P:phototropism
true	[BLASTED]	PMGT_00020663-RA	protein PHYTOCHROME KINASE SUBSTRATE 4	576	5	4.8119e-36	56.09
true	[BLASTED]	PMGT_00020598-RA	PREDICTED: LOW QUALITY PROTEIN: uncharacterized protein LOC104414176	2355	5	0	79.97
true	[NO-BLAST]	PMGT_00020592-RA	---NA---	318
true	[BLASTED, MAPPED]	PMGT_00020590-RA	PREDICTED: stellacyanin-like	510	5	3.01426e-60	70.42	2	P:GO:0022900; F:GO:0009055	P:electron transport chain; F:electron transfer activity
true	[BLASTED, MAPPED]	PMGT_00020591-RA	PREDICTED: stellacyanin-like	525	5	4.01036e-49	60.65	2	P:GO:0022900; F:GO:0009055	P:electron transport chain; F:electron transfer activity
true	[BLASTED, MAPPED, GO-SLIM]	PMGT_00020596-RA	ankyrin repeat and protein kinase domain-containing protein 1-like	1635	5	0	79.87	1	C:GO:0005634	C:nucleus
true	[BLASTED, MAPPED, GO-SLIM]	PMGT_00020597-RA	FH protein interacting protein FIP2 isoform X1	1346	5	0	94.57	1	P:GO:0016043	P:cellular component organization
true	[BLASTED, MAPPED, GO-SLIM]	PMGT_00020594-RA	nucleolar MIF4G domain-containing protein 1	2454	5	0	74.68	3	P:GO:0009987; F:GO:0003723; C:GO:0005730	P:cellular process; F:RNA binding; C:nucleolus
true	[BLASTED, MAPPED, GO-SLIM]	PMGT_00020595-RA	5-methyltetrahydropteroyltriglutamate--homocysteine methyltransferase	2752	5	0	97.12	6	P:GO:0009058; P:GO:0009987; F:GO:0005488; F:GO:0016740; C:GO:0005576; C:GO:0005829	P:biosynthetic process; P:cellular process; F:binding; F:transferase activity; C:extracellular region; C:cytosol	EC:2.1.1.13; EC:2.1; EC:2.1.1.14; EC:2; EC:2.1.1	Methionine synthase; Transferring one-carbon groups; 5-methyltetrahydropteroyltriglutamate--homocysteine S-methyltransferase; Transferases; Transferring one-carbon groups
true	[BLASTED]	PMGT_00020419-RA	uncharacterized protein LOC111293149	2798	5	1.01373e-103	50.86
true	[NO-BLAST]	PMGT_00020418-RA	---NA---	219
true	[BLASTED, MAPPED, GO-SLIM]	PMGT_00020417-RA	serine/threonine-protein kinase EDR1 isoform X2	4182	5	0	86.88	3	P:GO:0006464; F:GO:0000166; F:GO:0016301	P:cellular protein modification process; F:nucleotide binding; F:kinase activity	EC:2.7.1; EC:2.7.11; EC:2.7; EC:2	Transferring phosphorus-containing groups; Transferring phosphorus-containing groups; Transferring phosphorus-containing groups; Transferases
true	[BLASTED]	PMGT_00020415-RA	PREDICTED: uncharacterized protein LOC105958177	381	5	9.41247e-13	66.72
true	[NO-BLAST]	PMGT_00020414-RA	---NA---	318
true	[BLASTED, MAPPED, GO-SLIM]	PMGT_00020413-RA	phosphoenolpyruvate carboxylase 2	4262	5	0	96.73	2	P:GO:0006091; F:GO:0003824	P:generation of precursor metabolites and energy; F:catalytic activity	EC:4.1.1; EC:4.1; EC:4; EC:4.1.1.31; EC:4.1.1.32	Carbon-carbon lyases; Carbon-carbon lyases; Lyases; Phosphoenolpyruvate carboxylase; Phosphoenolpyruvate carboxykinase (GTP)
true	[BLASTED, MAPPED, GO-SLIM]	PMGT_00020412-RA	phosphoenolpyruvate carboxylase 2 isoform X1	3749	5	0	97.53	6	P:GO:0006091; P:GO:0007275; F:GO:0003824; C:GO:0005576; C:GO:0005829; C:GO:0009507	P:generation of precursor metabolites and energy; P:multicellular organism development; F:catalytic activity; C:extracellular region; C:cytosol; C:chloroplast	EC:4.1.1; EC:4.1; EC:4; EC:4.1.1.31; EC:4.1.1.32	Carbon-carbon lyases; Carbon-carbon lyases; Lyases; Phosphoenolpyruvate carboxylase; Phosphoenolpyruvate carboxykinase (GTP)
true	[NO-BLAST]	PMGT_00020411-RA	---NA---	312
true	[BLASTED, MAPPED, GO-SLIM]	PMGT_00020410-RA	14-3-3-like protein D isoform X2	1320	5	2.33587e-159	91.01	5	P:GO:0009791; F:GO:0005488; C:GO:0005634; C:GO:0005829; C:GO:0005886	P:post-embryonic development; F:binding; C:nucleus; C:cytosol; C:plasma membrane
true	[BLASTED]	PMGT_00019828-RA	PREDICTED: uncharacterized protein LOC18605463	2294	5	2.6833e-128	82.67
true	[BLASTED]	PMGT_00019829-RA	PREDICTED: uncharacterized protein LOC104449319	2355	5	2.51103e-131	53.01
true	[BLASTED, MAPPED, GO-SLIM]	PMGT_00019822-RA	eukaryotic translation initiation factor 3 subunit I-like	1545	5	0	96.04	3	P:GO:0016043; F:GO:0008135; C:GO:0005737	P:cellular component organization; F:translation factor activity, RNA binding; C:cytoplasm
true	[BLASTED, MAPPED, GO-SLIM]	PMGT_00019823-RA	carboxylesterase 1-like	1053	5	1.11514e-115	74.03	1	F:GO:0016787	F:hydrolase activity	EC:3	Hydrolases
true	[BLASTED]	PMGT_00019820-RA	PTI1-like tyrosine-protein kinase At3g15890 isoform X1	1089	5	0	88.18
true	[BLASTED, MAPPED, GO-SLIM]	PMGT_00019821-RA	probable carboxylesterase 120	996	5	3.93941e-139	73.78	1	F:GO:0016787	F:hydrolase activity	EC:3	Hydrolases
true	[BLASTED, MAPPED, GO-SLIM]	PMGT_00019827-RA	probable fructokinase-7 isoform X2	1394	5	0	90.02	3	P:GO:0005975; P:GO:0009058; F:GO:0016301	P:carbohydrate metabolic process; P:biosynthetic process; F:kinase activity	EC:2.7.1; EC:2.7; EC:2	Transferring phosphorus-containing groups; Transferring phosphorus-containing groups; Transferases
true	[NO-BLAST]	PMGT_00019825-RA	---NA---	333
true	[BLASTED]	PMGT_00020167-RA	uncharacterized protein LOC111305611 isoform X2	1079	5	2.57875e-117	79.49
true	[BLASTED]	PMGT_00020166-RA	PREDICTED: uncharacterized protein LOC104435103	2380	5	0	87.36
true	[NO-BLAST]	PMGT_00020169-RA	---NA---	291
true	[BLASTED, MAPPED, GO-SLIM]	PMGT_00020168-RA	F-box protein At3g12350	426	5	1.02374e-13	81.06	1	C:GO:0016020	C:membrane
true	[NO-BLAST]	PMGT_00020208-RA	---NA---	318
true	[BLASTED]	PMGT_00020209-RA	polyubiquitin 8	840	5	1.16305e-127	85.17
true	[BLASTED, MAPPED, GO-SLIM]	PMGT_00020206-RA	uncharacterized protein LOC18050390	570	5	7.25318e-75	76.43	1	C:GO:0016020	C:membrane
true	[NO-BLAST]	PMGT_00020204-RA	---NA---	309
true	[BLASTED, MAPPED]	PMGT_00020205-RA	PREDICTED: uncharacterized protein LOC104439759	1033	5	2.55081e-32	55.16	1	P:GO:0010089	P:xylem development
true	[BLASTED, MAPPED, GO-SLIM]	PMGT_00020202-RA	transmembrane protein 97-like	2453	5	3.26873e-83	86.71	2	C:GO:0005783; C:GO:0016020	C:endoplasmic reticulum; C:membrane
true	[BLASTED]	PMGT_00020203-RA	homeobox-leucine zipper protein HDG2 isoform X2	3511	5	0	92.48
true	[BLASTED, MAPPED, GO-SLIM]	PMGT_00020200-RA	septum-promoting GTP-binding protein 1	1619	5	4.67684e-131	79.73	3	F:GO:0000166; F:GO:0016787; C:GO:0005575	F:nucleotide binding; F:hydrolase activity; C:cellular_component	EC:3.6.1; EC:3.6; EC:3; EC:3.6.1.15	Acting on acid anhydrides; Acting on acid anhydrides; Hydrolases; Nucleoside-triphosphate phosphatase
true	[BLASTED, MAPPED]	PMGT_00020077-RA	transcription factor PIL1	2418	5	3.63906e-41	55.97	2	F:GO:0046983; C:GO:0005634	F:protein dimerization activity; C:nucleus
true	[BLASTED, MAPPED, GO-SLIM]	PMGT_00020076-RA	charged multivesicular body protein 7	2247	5	0	81.54	4	P:GO:0006810; P:GO:0016043; C:GO:0005768; C:GO:0005886	P:transport; P:cellular component organization; C:endosome; C:plasma membrane
true	[NO-BLAST]	PMGT_00021061-RA	---NA---	450
true	[BLASTED]	PMGT_00021060-RA	F-box/LRR-repeat protein At3g03360 isoform X2	2337	5	7.11227e-72	54.36
true	[BLASTED]	PMGT_00021063-RA	heterogeneous nuclear ribonucleoprotein U-like protein 1	2481	5	0	74.04
true	[BLASTED]	PMGT_00021062-RA	telomerase Cajal body protein 1-like	1658	5	0	85.68
true	[BLASTED]	PMGT_00021065-RA	heterogeneous nuclear ribonucleoprotein U-like protein 1 isoform X1	1428	5	0	75.58
true	[NO-BLAST]	PMGT_00021064-RA	---NA---	297
true	[NO-BLAST]	PMGT_00021067-RA	---NA---	348
true	[BLASTED, MAPPED, GO-SLIM]	PMGT_00021066-RA	external alternative NAD(P)H-ubiquinone oxidoreductase B2, mitochondrial	2216	5	0	90.18	5	F:GO:0003824; F:GO:0005488; C:GO:0005739; C:GO:0005777; C:GO:0016020	F:catalytic activity; F:binding; C:mitochondrion; C:peroxisome; C:membrane	EC:1	Oxidoreductases
true	[BLASTED]	PMGT_00021069-RA	lysM domain-containing protein ARB_03442 isoform X2	261	5	1.1189e-22	70.29
true	[BLASTED, MAPPED, GO-SLIM]	PMGT_00021068-RA	sugar transport protein 1	843	5	1.00311e-102	81.91	6	P:GO:0006810; P:GO:0009987; F:GO:0005215; C:GO:0005634; C:GO:0005773; C:GO:0005886	P:transport; P:cellular process; F:transporter activity; C:nucleus; C:vacuole; C:plasma membrane	EC:7	Translocases
true	[NO-BLAST]	PMGT_00021263-RA	---NA---	294
true	[BLASTED, MAPPED, GO-SLIM]	PMGT_00021262-RA	putative 12-oxophytodienoate reductase 11 isoform X1	1053	5	0	87.89	2	F:GO:0000166; F:GO:0003824	F:nucleotide binding; F:catalytic activity	EC:1	Oxidoreductases
true	[NO-BLAST]	PMGT_00021261-RA	---NA---	756
true	[NO-BLAST]	PMGT_00021260-RA	---NA---	420
true	[BLASTED]	PMGT_00021266-RA	PREDICTED: uncharacterized protein LOC104445707	4734	5	0	59.67
true	[BLASTED]	PMGT_00021265-RA	uncharacterized protein LOC112417534	471	5	5.65576e-10	56.08
true	[NO-BLAST]	PMGT_00021269-RA	---NA---	543
true	[NO-BLAST]	PMGT_00021268-RA	---NA---	527
true	[BLASTED]	PMGT_00019738-RD	pentatricopeptide repeat-containing protein At3g18110, chloroplastic-like	7490	5	0	84.04
true	[BLASTED]	PMGT_00019738-RB	pentatricopeptide repeat-containing protein At3g18110, chloroplastic-like	7696	5	0	84.04
true	[BLASTED]	PMGT_00019738-RC	pentatricopeptide repeat-containing protein At3g18110, chloroplastic-like	7502	5	0	84.04
true	[BLASTED]	PMGT_00019738-RA	pentatricopeptide repeat-containing protein At3g18110, chloroplastic-like	7491	5	0	84.04
true	[BLASTED, MAPPED, GO-SLIM]	PMGT_00019739-RA	superoxide dismutase [Fe], chloroplastic	3548	5	8.08976e-141	82.42	7	P:GO:0006950; P:GO:0008152; P:GO:0009987; P:GO:0042221; F:GO:0003824; F:GO:0005488; C:GO:0009507	P:response to stress; P:metabolic process; P:cellular process; P:response to chemical; F:catalytic activity; F:binding; C:chloroplast	EC:1; EC:1.15.1.1; EC:1.15	Oxidoreductases; Superoxide dismutase; Acting on superoxide as acceptor
true	[BLASTED, MAPPED, GO-SLIM]	PMGT_00019732-RA	serine/threonine-protein kinase TIO isoform X1	1684	5	0	89	3	P:GO:0006464; F:GO:0000166; F:GO:0016301	P:cellular protein modification process; F:nucleotide binding; F:kinase activity	EC:2.7.1; EC:2.7; EC:2	Transferring phosphorus-containing groups; Transferring phosphorus-containing groups; Transferases
true	[BLASTED]	PMGT_00019733-RA	PREDICTED: uncharacterized protein LOC104454068 isoform X5	2474	5	3.63654e-60	47.22
true	[BLASTED, MAPPED, GO-SLIM]	PMGT_00019730-RA	serine/threonine-protein phosphatase 4 regulatory subunit 2 isoform X1	1393	5	5.91644e-81	73.65	4	P:GO:0006464; F:GO:0030234; C:GO:0005634; C:GO:0005737	P:cellular protein modification process; F:enzyme regulator activity; C:nucleus; C:cytoplasm
true	[BLASTED, MAPPED]	PMGT_00019731-RA	serine/threonine-protein kinase TIO	1221	5	3.76469e-127	57.21	8	P:GO:0006468; P:GO:0016310; F:GO:0000166; F:GO:0004672; F:GO:0005524; F:GO:0016301; F:GO:0016740; C:GO:0005737	P:protein phosphorylation; P:phosphorylation; F:nucleotide binding; F:protein kinase activity; F:ATP binding; F:kinase activity; F:transferase activity; C:cytoplasm
true	[BLASTED, MAPPED, GO-SLIM]	PMGT_00019736-RA	aspartic proteinase CDR1	1326	5	0	73.34	3	P:GO:0019538; F:GO:0016787; C:GO:0005576	P:protein metabolic process; F:hydrolase activity; C:extracellular region	EC:3.4.99; EC:3.4.23.1; EC:3.4.23; EC:3.4.23.32; EC:3.4.23.43; EC:3.4.23.20; EC:3.4.23.25; EC:3.4.23.36; EC:3.4.23.4; EC:3.4.23.35; EC:3.4.23.5; EC:3.4.23.34; EC:3.4.23.15; EC:3.4; EC:3	Acting on peptide bonds (peptidases); Pepsin A; Acting on peptide bonds (peptidases); Scytalidopepsin B; Prepilin peptidase; Penicillopepsin; Saccharopepsin; Signal peptidase II; Chymosin; Barrierpepsin; Cathepsin D; Cathepsin E; Renin; Acting on peptide bonds (peptidases); Hydrolases
true	[BLASTED]	PMGT_00019737-RA	late embryogenesis abundant protein At5g17165-like	927	5	1.61434e-39	69
true	[BLASTED, MAPPED, GO-SLIM]	PMGT_00019734-RA	cell division cycle 20.2, cofactor of APC complex-like	2021	5	0	93.31	5	P:GO:0006464; P:GO:0009056; F:GO:0005488; F:GO:0030234; C:GO:0005634	P:cellular protein modification process; P:catabolic process; F:binding; F:enzyme regulator activity; C:nucleus
true	[BLASTED, MAPPED, GO-SLIM]	PMGT_00019735-RA	PREDICTED: uncharacterized protein LOC104450287 isoform X1	1094	5	1.95032e-119	88.01	1	C:GO:0016020	C:membrane
true	[BLASTED, MAPPED, GO-SLIM]	PMGT_00020497-RA	phytoene synthase 2, chloroplastic-like	1941	5	0	89.43	4	P:GO:0006629; P:GO:0009058; P:GO:0009987; F:GO:0016740	P:lipid metabolic process; P:biosynthetic process; P:cellular process; F:transferase activity	EC:2.5.1; EC:2.5.1.29; EC:2.5; EC:2; EC:2.5.1.32; EC:2.5.1.10; EC:2.5.1.21	Transferring alkyl or aryl groups, other than methyl groups; Geranylgeranyl diphosphate synthase; Transferring alkyl or aryl groups, other than methyl groups; Transferases; 15-cis-phytoene synthase; (2E,6E)-farnesyl diphosphate synthase; Squalene synthase
true	[BLASTED]	PMGT_00020496-RA	protein JASON	1725	5	2.17511e-145	66.62
true	[BLASTED, MAPPED]	PMGT_00020495-RA	transcription factor JUNGBRUNNEN 1 isoform X1	972	5	9.39029e-131	70.91	2	P:GO:0006355; F:GO:0003677	P:regulation of transcription, DNA-templated; F:DNA binding
true	[BLASTED, MAPPED, GO-SLIM]	PMGT_00020494-RA	switch-associated protein 70	1969	5	0	89.4	6	P:GO:0006464; P:GO:0006950; P:GO:0007165; P:GO:0009605; P:GO:0009607; F:GO:0016301	P:cellular protein modification process; P:response to stress; P:signal transduction; P:response to external stimulus; P:response to biotic stimulus; F:kinase activity	EC:2.7.1; EC:2.7.11; EC:2.7; EC:2	Transferring phosphorus-containing groups; Transferring phosphorus-containing groups; Transferring phosphorus-containing groups; Transferases
true	[BLASTED, MAPPED, GO-SLIM]	PMGT_00020493-RA	anaphase-promoting complex subunit 5 isoform X1	3188	5	0	83.42	5	P:GO:0006464; P:GO:0007049; P:GO:0009056; P:GO:0016043; C:GO:0005634	P:cellular protein modification process; P:cell cycle; P:catabolic process; P:cellular component organization; C:nucleus
true	[BLASTED, MAPPED, GO-SLIM]	PMGT_00020492-RA	4-hydroxyphenylpyruvate dioxygenase	2874	5	0	87.15	5	P:GO:0009056; P:GO:0009987; F:GO:0003824; F:GO:0005488; C:GO:0005829	P:catabolic process; P:cellular process; F:catalytic activity; F:binding; C:cytosol	EC:1.13.11; EC:1.13; EC:1; EC:1.13.11.27	Acting on single donors with incorporation of molecular oxygen (oxygenases). The oxygen incorporated need not be derived from O(2); Acting on single donors with incorporation of molecular oxygen (oxygenases). The oxygen incorporated need not be derived from O(2); Oxidoreductases; 4-hydroxyphenylpyruvate dioxygenase
true	[BLASTED, MAPPED, GO-SLIM]	PMGT_00020490-RA	persulfide dioxygenase ETHE1 homolog, mitochondrial	1811	5	1.95758e-160	86.98	4	P:GO:0008152; P:GO:0009987; F:GO:0016787; C:GO:0005739	P:metabolic process; P:cellular process; F:hydrolase activity; C:mitochondrion	EC:1.13.11; EC:1.13; EC:3.1; EC:1; EC:3; EC:1.13.11.18	Acting on single donors with incorporation of molecular oxygen (oxygenases). The oxygen incorporated need not be derived from O(2); Acting on single donors with incorporation of molecular oxygen (oxygenases). The oxygen incorporated need not be derived from O(2); Acting on ester bonds; Oxidoreductases; Hydrolases; Persulfide dioxygenase
true	[BLASTED, MAPPED, GO-SLIM]	PMGT_00020499-RA	transmembrane protein 56-like	1719	5	1.44119e-145	87.35	1	C:GO:0016020	C:membrane
true	[BLASTED]	PMGT_00020498-RA	probable transcription factor KAN4	258	5	3.94834e-29	87.13
true	[NO-BLAST]	PMGT_00021020-RA	---NA---	243
true	[BLASTED, MAPPED]	PMGT_00021490-RA	BTB/POZ domain-containing protein At2g24240-like	243	5	7.46447e-13	79.78	2	P:GO:0016567; P:GO:0051260	P:protein ubiquitination; P:protein homooligomerization
true	[BLASTED]	PMGT_00021491-RA	pentatricopeptide repeat-containing protein At1g09900	1956	5	0	93.64
true	[NO-BLAST]	PMGT_00021492-RA	---NA---	651
true	[NO-BLAST]	PMGT_00021493-RA	---NA---	540
true	[NO-BLAST]	PMGT_00021494-RA	---NA---	339
true	[NO-BLAST]	PMGT_00021495-RA	---NA---	1233
true	[NO-BLAST]	PMGT_00021496-RA	---NA---	243
true	[BLASTED]	PMGT_00021497-RA	exopolyphosphatase PRUNE1-like isoform X1	2192	5	0	74.99
true	[BLASTED, MAPPED, GO-SLIM]	PMGT_00021432-RA	cytochrome c oxidase assembly protein COX11, mitochondrial	1380	5	1.74242e-139	79.36	4	P:GO:0008150; F:GO:0005488; C:GO:0005739; C:GO:0016020	P:biological_process; F:binding; C:mitochondrion; C:membrane
true	[BLASTED, MAPPED, GO-SLIM]	PMGT_00021433-RA	U-box domain-containing protein 4-like	2081	5	0	83.63	2	C:GO:0005634; C:GO:0005737	C:nucleus; C:cytoplasm
true	[BLASTED, MAPPED, GO-SLIM]	PMGT_00021430-RA	protein OPI10 homolog	282	5	6.34659e-20	80.07	5	P:GO:0006810; P:GO:0009987; F:GO:0003674; C:GO:0005634; C:GO:0005829	P:transport; P:cellular process; F:molecular_function; C:nucleus; C:cytosol
true	[BLASTED, MAPPED, GO-SLIM]	PMGT_00021431-RA	protein OPI10 homolog	291	5	1.59488e-36	78.75	5	P:GO:0006810; P:GO:0009987; F:GO:0003674; C:GO:0005634; C:GO:0005829	P:transport; P:cellular process; F:molecular_function; C:nucleus; C:cytosol
true	[BLASTED, MAPPED, GO-SLIM]	PMGT_00021436-RA	putative MO25-like protein At5g47540	1580	5	0	94.98	3	P:GO:0006464; P:GO:0007165; F:GO:0030234	P:cellular protein modification process; P:signal transduction; F:enzyme regulator activity
true	[BLASTED]	PMGT_00021437-RA	protein PHLOEM PROTEIN 2-LIKE A1-like	2515	5	3.67508e-79	80.46
true	[BLASTED]	PMGT_00021434-RA	cytochrome b561 and DOMON domain-containing protein At5g47530	1420	5	0	78.91
true	[BLASTED, MAPPED, GO-SLIM]	PMGT_00021435-RA	inositol monophosphatase 3-like	1292	5	1.68522e-172	91.63	7	P:GO:0005975; P:GO:0006629; P:GO:0009056; P:GO:0009058; P:GO:0009987; F:GO:0005488; F:GO:0016787	P:carbohydrate metabolic process; P:lipid metabolic process; P:catabolic process; P:biosynthetic process; P:cellular process; F:binding; F:hydrolase activity	EC:3.1; EC:3.1.3.25; EC:3; EC:3.1.3	Acting on ester bonds; Inositol-phosphate phosphatase; Hydrolases; Acting on ester bonds
true	[BLASTED, MAPPED, GO-SLIM]	PMGT_00021438-RA	putative disease resistance protein RGA3	4050	5	0	67.51	1	F:GO:0000166	F:nucleotide binding
true	[BLASTED]	PMGT_00021439-RA	retrovirus-related Pol polyprotein from transposon TNT 1-94	2196	5	1.87052e-176	64.42
true	[NO-BLAST]	PMGT_00020264-RA	---NA---	282
true	[BLASTED, MAPPED, GO-SLIM]	PMGT_00020288-RA	xanthohumol 4'-O-methyltransferase-like	1026	5	7.25274e-175	80.84	4	P:GO:0009058; P:GO:0009987; F:GO:0005515; F:GO:0016740	P:biosynthetic process; P:cellular process; F:protein binding; F:transferase activity	EC:2.1; EC:2; EC:2.1.1	Transferring one-carbon groups; Transferases; Transferring one-carbon groups
true	[NO-BLAST]	PMGT_00020289-RA	---NA---	381
true	[BLASTED, MAPPED, GO-SLIM]	PMGT_00020040-RA	caffeic acid 3-O-methyltransferase	1564	5	0	93.76	8	P:GO:0009058; P:GO:0009987; P:GO:0019748; F:GO:0005515; F:GO:0016740; C:GO:0005634; C:GO:0005737; C:GO:0005886	P:biosynthetic process; P:cellular process; P:secondary metabolic process; F:protein binding; F:transferase activity; C:nucleus; C:cytoplasm; C:plasma membrane	EC:2.1.1.68; EC:2.1; EC:2.1.1.42; EC:2.1.1.4; EC:2.1.1.76; EC:2; EC:2.1.1; EC:2.1.1.267	Caffeate O-methyltransferase; Transferring one-carbon groups; Flavone 3'-O-methyltransferase; Acetylserotonin O-methyltransferase; Quercetin 3-O-methyltransferase; Transferases; Transferring one-carbon groups; Flavonoid 3',5'-methyltransferase
true	[BLASTED, MAPPED, GO-SLIM]	PMGT_00020041-RA	peroxidase 5-like	1080	5	0	85.13	8	P:GO:0006950; P:GO:0009056; P:GO:0009987; P:GO:0042221; F:GO:0003824; F:GO:0005488; C:GO:0005576; C:GO:0005618	P:response to stress; P:catabolic process; P:cellular process; P:response to chemical; F:catalytic activity; F:binding; C:extracellular region; C:cell wall	EC:1.11; EC:1; EC:1.11.1	Acting on a peroxide as acceptor; Oxidoreductases; Acting on a peroxide as acceptor
true	[BLASTED]	PMGT_00020042-RA	uncharacterized protein LOC112003742 isoform X1	4243	5	1.37545e-42	46.7
true	[BLASTED, MAPPED, GO-SLIM]	PMGT_00020043-RA	protein SODIUM POTASSIUM ROOT DEFECTIVE 2	594	5	2.19118e-57	78.3	2	P:GO:0006810; F:GO:0005488	P:transport; F:binding
true	[BLASTED, MAPPED, GO-SLIM]	PMGT_00020044-RA	heavy metal-associated isoprenylated plant protein 9	1745	5	9.46459e-112	77.96	2	P:GO:0006810; F:GO:0005488	P:transport; F:binding
true	[BLASTED, MAPPED]	PMGT_00020045-RA	NAC domain-containing protein 91-like isoform X1	2292	5	1.4276e-142	57.35	4	P:GO:0006355; F:GO:0003677; C:GO:0016020; C:GO:0016021	P:regulation of transcription, DNA-templated; F:DNA binding; C:membrane; C:integral component of membrane
true	[BLASTED, MAPPED]	PMGT_00020046-RA	transcription repressor OFP8-like	312	5	3.38214e-38	70.94	2	P:GO:0045892; C:GO:0005634	P:negative regulation of transcription, DNA-templated; C:nucleus
true	[BLASTED]	PMGT_00020047-RA	PREDICTED: uncharacterized protein LOC107900171	516	5	4.52343e-36	64.27
true	[BLASTED]	PMGT_00020048-RA	WAT1-related protein At1g43650-like	1470	5	1.58715e-124	65.9
true	[BLASTED, MAPPED, GO-SLIM]	PMGT_00020049-RA	potassium transporter 5-like	2238	5	0	79.82	4	P:GO:0006810; P:GO:0009987; F:GO:0005215; C:GO:0005886	P:transport; P:cellular process; F:transporter activity; C:plasma membrane	EC:7	Translocases
true	[BLASTED, MAPPED, GO-SLIM]	PMGT_00020164-RA	glycine-rich RNA-binding protein 4, mitochondrial isoform X2	571	5	2.96198e-49	80.78	2	F:GO:0003723; C:GO:0005739	F:RNA binding; C:mitochondrion
true	[BLASTED, MAPPED, GO-SLIM]	PMGT_00020163-RA	uncharacterized protein LOC112032302	897	5	1.15811e-63	92.93	3	P:GO:0006412; F:GO:0005198; C:GO:0005840	P:translation; F:structural molecule activity; C:ribosome
true	[BLASTED, MAPPED, GO-SLIM]	PMGT_00020162-RA	solute carrier family 35 member G1	2130	5	1.89645e-167	74.75	1	C:GO:0016020	C:membrane
true	[BLASTED, MAPPED, GO-SLIM]	PMGT_00020161-RA	glucan endo-1,3-beta-glucosidase 12-like	1802	5	0	87.64	3	P:GO:0005975; F:GO:0016787; C:GO:0005886	P:carbohydrate metabolic process; F:hydrolase activity; C:plasma membrane	EC:3.2; EC:3.2.1.21; EC:3; EC:3.2.1.39; EC:3.2.1	Glycosylases; Beta-glucosidase; Hydrolases; Glucan endo-1,3-beta-D-glucosidase; Glycosylases
true	[BLASTED]	PMGT_00020160-RA	protein CELLULOSE SYNTHASE INTERACTIVE 1-like	2311	5	0	79.94
true	[NO-BLAST]	PMGT_00020952-RA	---NA---	612
true	[BLASTED, MAPPED, GO-SLIM]	PMGT_00020953-RA	protein RALF-like 19	327	5	6.56899e-37	69.36	2	P:GO:0007165; C:GO:0005575	P:signal transduction; C:cellular_component
true	[BLASTED, MAPPED, GO-SLIM]	PMGT_00020950-RA	PREDICTED: uncharacterized protein LOC109014427	732	5	1.18419e-48	81.73	1	C:GO:0016020	C:membrane
true	[BLASTED, MAPPED]	PMGT_00020951-RA	protein SMG7L	2427	5	6.70587e-118	44.35	4	P:GO:0000184; F:GO:0042162; F:GO:0070034; C:GO:0005697	P:nuclear-transcribed mRNA catabolic process, nonsense-mediated decay; F:telomeric DNA binding; F:telomerase RNA binding; C:telomerase holoenzyme complex
true	[NO-BLAST]	PMGT_00020954-RA	---NA---	300
true	[BLASTED, MAPPED]	PMGT_00020955-RA	non-classical arabinogalactan protein 31-like	447	5	3.54081e-15	44.46	1	C:GO:0071944	C:cell periphery
true	[BLASTED, MAPPED, GO-SLIM]	PMGT_00020569-RA	protein EMBRYO SAC DEVELOPMENT ARREST 30	480	5	5.78047e-10	78.8	4	P:GO:0005975; P:GO:0048856; F:GO:0016740; C:GO:0005737	P:carbohydrate metabolic process; P:anatomical structure development; F:transferase activity; C:cytoplasm	EC:2	Transferases
true	[BLASTED, MAPPED, GO-SLIM]	PMGT_00020568-RA	probable glycosyltransferase At5g03795 isoform X1	1638	5	0	81.18	5	P:GO:0006464; P:GO:0009058; F:GO:0016740; C:GO:0005794; C:GO:0016020	P:cellular protein modification process; P:biosynthetic process; F:transferase activity; C:Golgi apparatus; C:membrane	EC:2.4; EC:2	Glycosyltransferases; Transferases
true	[BLASTED, MAPPED, GO-SLIM]	PMGT_00020563-RA	eukaryotic translation initiation factor NCBP	1163	5	1.91433e-144	90.45	2	F:GO:0008135; C:GO:0005737	F:translation factor activity, RNA binding; C:cytoplasm
true	[NO-BLAST]	PMGT_00020562-RA	---NA---	375
true	[NO-BLAST]	PMGT_00020561-RA	---NA---	291
true	[BLASTED]	PMGT_00020560-RA	5'-adenylylsulfate reductase-like 5	1671	5	6.82124e-118	76.37
true	[BLASTED, MAPPED]	PMGT_00020567-RA	transcription repressor MYB5-like	2121	5	3.11879e-106	67.89	1	C:GO:0005634	C:nucleus
true	[BLASTED, MAPPED, GO-SLIM]	PMGT_00020566-RA	ethylene-responsive transcription factor RAP2-11	837	5	1.16255e-85	66.43	5	P:GO:0006139; P:GO:0009058; P:GO:0048856; F:GO:0003677; C:GO:0005634	P:nucleobase-containing compound metabolic process; P:biosynthetic process; P:anatomical structure development; F:DNA binding; C:nucleus
true	[BLASTED, MAPPED, GO-SLIM]	PMGT_00020565-RA	tubulin alpha-3 chain	1916	5	0	98.93	7	P:GO:0007049; P:GO:0016043; F:GO:0000166; F:GO:0005198; F:GO:0016787; C:GO:0005737; C:GO:0005856	P:cell cycle; P:cellular component organization; F:nucleotide binding; F:structural molecule activity; F:hydrolase activity; C:cytoplasm; C:cytoskeleton	EC:3.6.1; EC:3.6; EC:3; EC:3.6.1.15	Acting on acid anhydrides; Acting on acid anhydrides; Hydrolases; Nucleoside-triphosphate phosphatase
true	[BLASTED, MAPPED, GO-SLIM]	PMGT_00020564-RA	superoxide dismutase [Cu-Zn] 2	952	5	3.3489e-94	93.21	7	P:GO:0006950; P:GO:0008152; P:GO:0009987; P:GO:0042221; F:GO:0003824; F:GO:0005488; C:GO:0005576	P:response to stress; P:metabolic process; P:cellular process; P:response to chemical; F:catalytic activity; F:binding; C:extracellular region	EC:1; EC:1.15.1.1; EC:1.15	Oxidoreductases; Superoxide dismutase; Acting on superoxide as acceptor
true	[BLASTED, MAPPED, GO-SLIM]	PMGT_00020365-RA	uncharacterized protein LOC7462309	222	5	3.7885e-32	87.67	1	C:GO:0016020	C:membrane
true	[NO-BLAST]	PMGT_00020364-RA	---NA---	294
true	[BLASTED, MAPPED, GO-SLIM]	PMGT_00020367-RA	dnaJ homolog subfamily B member 1-like	1774	5	0	89.68	3	P:GO:0009987; F:GO:0005515; C:GO:0005829	P:cellular process; F:protein binding; C:cytosol
true	[BLASTED, MAPPED, GO-SLIM]	PMGT_00020366-RA	dnaJ protein homolog 1	1402	5	6.85142e-156	77.45	3	P:GO:0009987; F:GO:0005515; C:GO:0005829	P:cellular process; F:protein binding; C:cytosol
true	[BLASTED, MAPPED, GO-SLIM]	PMGT_00020361-RA	protein NUCLEAR FUSION DEFECTIVE 6, chloroplastic/mitochondrial isoform X2	321	5	4.3839e-31	76.56	1	C:GO:0005739	C:mitochondrion
true	[BLASTED]	PMGT_00020360-RA	PREDICTED: uncharacterized protein At4g28440	1095	5	5.48023e-81	82.34
true	[BLASTED, MAPPED, GO-SLIM]	PMGT_00020363-RA	transcription activator GLK1	2110	5	1.20351e-175	73.76	5	P:GO:0006139; P:GO:0009058; F:GO:0003677; F:GO:0003700; C:GO:0005634	P:nucleobase-containing compound metabolic process; P:biosynthetic process; F:DNA binding; F:DNA-binding transcription factor activity; C:nucleus
true	[BLASTED]	PMGT_00020362-RA	protein E6	912	5	3.06183e-28	44.78
true	[BLASTED]	PMGT_00020369-RA	trans-resveratrol di-O-methyltransferase-like	1193	5	4.50803e-150	75.06
true	[BLASTED]	PMGT_00020368-RA	protein N-lysine methyltransferase METTL21A	894	5	1.74024e-122	84.35
true	[NO-BLAST]	PMGT_00019956-RA	---NA---	423
true	[NO-BLAST]	PMGT_00019957-RA	---NA---	552
true	[BLASTED, MAPPED]	PMGT_00019954-RA	mitochondrial carrier protein MTM1	1080	5	1.34084e-106	62.04	2	C:GO:0016020; C:GO:0016021	C:membrane; C:integral component of membrane
true	[BLASTED]	PMGT_00019955-RA	mitochondrial carrier protein MTM1	1952	5	4.61809e-113	65.14
true	[NO-BLAST]	PMGT_00019952-RA	---NA---	273
true	[NO-BLAST]	PMGT_00019953-RA	---NA---	270
true	[BLASTED, MAPPED]	PMGT_00019950-RA	ethylene-responsive transcription factor CRF4	984	5	1.99291e-86	57.66	4	P:GO:0006355; F:GO:0003677; F:GO:0003700; C:GO:0005634	P:regulation of transcription, DNA-templated; F:DNA binding; F:DNA-binding transcription factor activity; C:nucleus
true	[BLASTED, MAPPED, GO-SLIM]	PMGT_00019951-RA	mitochondrial carrier protein MTM1 isoform X1	2235	5	0	84.39	1	C:GO:0016020	C:membrane
true	[BLASTED, MAPPED, GO-SLIM]	PMGT_00019958-RA	transcription factor SPEECHLESS	1053	5	8.50879e-114	68.17	4	P:GO:0006139; P:GO:0009058; P:GO:0009791; C:GO:0005634	P:nucleobase-containing compound metabolic process; P:biosynthetic process; P:post-embryonic development; C:nucleus
true	[BLASTED, MAPPED, GO-SLIM]	PMGT_00019959-RA	RNA polymerase sigma factor sigE, chloroplastic/mitochondrial	2086	5	0	84.82	4	P:GO:0006139; P:GO:0009058; F:GO:0003677; F:GO:0003700	P:nucleobase-containing compound metabolic process; P:biosynthetic process; F:DNA binding; F:DNA-binding transcription factor activity
true	[NO-BLAST]	PMGT_00021103-RA	---NA---	384
true	[NO-BLAST]	PMGT_00021100-RA	---NA---	873
true	[BLASTED, MAPPED, GO-SLIM]	PMGT_00021101-RA	G-type lectin S-receptor-like serine/threonine-protein kinase At4g27290 isoform X1	2405	5	0	67.11	1	F:GO:0016301	F:kinase activity	EC:2.7.1; EC:2.7.11; EC:2.7; EC:2	Transferring phosphorus-containing groups; Transferring phosphorus-containing groups; Transferring phosphorus-containing groups; Transferases
true	[NO-BLAST]	PMGT_00021106-RA	---NA---	387
true	[BLASTED]	PMGT_00021107-RA	G-type lectin S-receptor-like serine/threonine-protein kinase At4g27290	1098	5	3.72401e-60	67.96
true	[BLASTED, MAPPED, GO-SLIM]	PMGT_00021104-RA	G-type lectin S-receptor-like serine/threonine-protein kinase At4g27290 isoform X1	2313	5	0	72.65	3	F:GO:0000166; F:GO:0016301; C:GO:0016020	F:nucleotide binding; F:kinase activity; C:membrane	EC:2.7.1; EC:2.7.11; EC:2.7; EC:2	Transferring phosphorus-containing groups; Transferring phosphorus-containing groups; Transferring phosphorus-containing groups; Transferases
true	[NO-BLAST]	PMGT_00021105-RA	---NA---	222
true	[NO-BLAST]	PMGT_00021108-RA	---NA---	273
true	[NO-BLAST]	PMGT_00021109-RA	---NA---	363
true	[NO-BLAST]	PMGT_00020050-RA	---NA---	225
true	[BLASTED, MAPPED, GO-SLIM]	PMGT_00021230-RA	transcription initiation factor TFIID subunit 5	2509	5	0	88.13	6	P:GO:0006139; P:GO:0006464; P:GO:0009058; P:GO:0016043; F:GO:0140110; C:GO:0005654	P:nucleobase-containing compound metabolic process; P:cellular protein modification process; P:biosynthetic process; P:cellular component organization; F:transcription regulator activity; C:nucleoplasm
true	[NO-BLAST]	PMGT_00021231-RA	---NA---	255
true	[NO-BLAST]	PMGT_00021232-RA	---NA---	315
true	[BLASTED]	PMGT_00021234-RA	PREDICTED: uncharacterized protein LOC104585627	516	5	6.93915e-08	64.35
true	[BLASTED, MAPPED, GO-SLIM]	PMGT_00021236-RA	phospholipase A I isoform X1	4586	5	0	87.05	5	P:GO:0006629; P:GO:0009056; P:GO:0009987; F:GO:0016787; C:GO:0016020	P:lipid metabolic process; P:catabolic process; P:cellular process; F:hydrolase activity; C:membrane	EC:3.1; EC:3; EC:3.1.1	Acting on ester bonds; Hydrolases; Acting on ester bonds
true	[BLASTED]	PMGT_00021237-RA	uncharacterized protein LOC107419798	369	5	2.01858e-30	64.43
true	[BLASTED]	PMGT_00021348-RA	F-box/kelch-repeat protein At1g57790	384	5	3.08934e-47	76.87
true	[BLASTED, MAPPED, GO-SLIM]	PMGT_00021349-RA	DEAD-box ATP-dependent RNA helicase 28 isoform X1	3108	5	0	86.68	3	F:GO:0000166; F:GO:0003676; F:GO:0016787	F:nucleotide binding; F:nucleic acid binding; F:hydrolase activity	EC:3.6.1; EC:3.6; EC:3; EC:3.6.1.15	Acting on acid anhydrides; Acting on acid anhydrides; Hydrolases; Nucleoside-triphosphate phosphatase
true	[BLASTED]	PMGT_00021346-RA	plant UBX domain-containing protein 4	1462	5	3.33359e-180	89.26
true	[BLASTED, MAPPED, GO-SLIM]	PMGT_00021343-RA	malonyl-CoA decarboxylase, mitochondrial isoform X1	2303	5	0	85.32	7	P:GO:0006139; P:GO:0006629; P:GO:0009056; P:GO:0009058; F:GO:0003824; C:GO:0005739; C:GO:0005777	P:nucleobase-containing compound metabolic process; P:lipid metabolic process; P:catabolic process; P:biosynthetic process; F:catalytic activity; C:mitochondrion; C:peroxisome	EC:4.1.1; EC:4.1; EC:4; EC:4.1.1.9	Carbon-carbon lyases; Carbon-carbon lyases; Lyases; Malonyl-CoA decarboxylase
true	[BLASTED]	PMGT_00020750-RA	uncharacterized protein At2g34460, chloroplastic	1422	5	1.6982e-169	84.54
true	[NO-BLAST]	PMGT_00020751-RA	---NA---	351
true	[BLASTED]	PMGT_00020752-RA	uncharacterized protein At2g34460, chloroplastic	876	5	8.83047e-63	58.63
true	[BLASTED, MAPPED]	PMGT_00020753-RA	NAD(P)-binding Rossmann-fold superfamily protein	762	5	2.56895e-41	53.73	7	C:GO:0005783; C:GO:0009507; C:GO:0009534; C:GO:0009535; C:GO:0009536; C:GO:0009941; C:GO:0010287	C:endoplasmic reticulum; C:chloroplast; C:chloroplast thylakoid; C:chloroplast thylakoid membrane; C:plastid; C:chloroplast envelope; C:plastoglobule
true	[BLASTED, MAPPED, GO-SLIM]	PMGT_00020754-RA	DNA replication licensing factor MCM3	2322	5	0	89.81	10	P:GO:0006259; P:GO:0006950; P:GO:0007049; P:GO:0009058; P:GO:0016043; F:GO:0000166; F:GO:0003677; F:GO:0016787; C:GO:0005634; C:GO:0009536	P:DNA metabolic process; P:response to stress; P:cell cycle; P:biosynthetic process; P:cellular component organization; F:nucleotide binding; F:DNA binding; F:hydrolase activity; C:nucleus; C:plastid	EC:3.6.1; EC:3.6.4.12; EC:3.6; EC:3; EC:3.6.1.15	Acting on acid anhydrides; DNA helicase; Acting on acid anhydrides; Hydrolases; Nucleoside-triphosphate phosphatase
true	[BLASTED, MAPPED, GO-SLIM]	PMGT_00020755-RA	high mobility group B protein 14	588	5	1.76757e-72	85.51	5	P:GO:0007275; P:GO:0016043; P:GO:0030154; F:GO:0003677; C:GO:0005634	P:multicellular organism development; P:cellular component organization; P:cell differentiation; F:DNA binding; C:nucleus
true	[BLASTED, MAPPED, GO-SLIM]	PMGT_00020756-RB	tobamovirus multiplication protein 1-like isoform X1	1086	5	2.11147e-158	79.36	2	C:GO:0005773; C:GO:0016020	C:vacuole; C:membrane
true	[BLASTED, MAPPED, GO-SLIM]	PMGT_00020756-RA	tobamovirus multiplication protein 1 isoform X1	1089	5	1.71348e-157	79.62	2	C:GO:0005773; C:GO:0016020	C:vacuole; C:membrane
true	[BLASTED]	PMGT_00020757-RA	protodermal factor 1 isoform X2	486	5	8.41308e-51	68.69
true	[BLASTED]	PMGT_00020758-RA	probable beta-D-xylosidase 5	2394	5	0	81.7
true	[BLASTED, MAPPED, GO-SLIM]	PMGT_00020207-RA	transcription factor CPC-like	692	5	1.55479e-31	89.93	3	P:GO:0030154; F:GO:0003677; C:GO:0005634	P:cell differentiation; F:DNA binding; C:nucleus
true	[BLASTED]	PMGT_00020201-RA	uncharacterized protein LOC105645369	2555	5	2.46253e-51	99.08
true	[BLASTED, MAPPED, GO-SLIM]	PMGT_00020655-RA	random slug protein 5-like	2005	5	1.26347e-156	81.04	3	P:GO:0006810; P:GO:0016043; F:GO:0005215	P:transport; P:cellular component organization; F:transporter activity	EC:7	Translocases
true	[BLASTED, MAPPED]	PMGT_00020654-RA	PREDICTED: uncharacterized protein LOC104443522	5479	5	0	61.83	2	C:GO:0016020; C:GO:0016021	C:membrane; C:integral component of membrane
true	[BLASTED, MAPPED, GO-SLIM]	PMGT_00020657-RA	lysosomal amino acid transporter 1 homolog	1680	5	0	76.02	1	C:GO:0016020	C:membrane
true	[BLASTED, MAPPED, GO-SLIM]	PMGT_00020656-RA	chaperone protein dnaJ 72	1018	5	3.89198e-78	74.59	1	C:GO:0016020	C:membrane
true	[BLASTED]	PMGT_00020651-RA	ELMO domain-containing protein A isoform X2	1442	5	0	90.46
true	[BLASTED, MAPPED, GO-SLIM]	PMGT_00020650-RA	protein DETOXIFICATION 24 isoform X2	2045	5	0	87.93	4	P:GO:0006810; P:GO:0009987; F:GO:0005215; C:GO:0016020	P:transport; P:cellular process; F:transporter activity; C:membrane	EC:7	Translocases
true	[BLASTED]	PMGT_00020653-RA	protein FAR1-RELATED SEQUENCE 3-like isoform X3	1408	5	1.42307e-96	72.83
true	[BLASTED]	PMGT_00020659-RA	uncharacterized protein LOC18769593 isoform X1	1467	5	4.08189e-99	76.89
true	[NO-BLAST]	PMGT_00020658-RA	---NA---	264
true	[BLASTED]	PMGT_00020858-RA	PREDICTED: uncharacterized protein LOC104440898	615	5	2.91969e-59	74.67
true	[BLASTED, MAPPED, GO-SLIM]	PMGT_00020857-RA	peroxisome biogenesis protein 7	1412	5	0	94.91	5	P:GO:0006810; P:GO:0016043; F:GO:0005488; C:GO:0005777; C:GO:0005829	P:transport; P:cellular component organization; F:binding; C:peroxisome; C:cytosol
true	[BLASTED, MAPPED, GO-SLIM]	PMGT_00020856-RA	low-temperature-induced cysteine proteinase-like	1870	5	1.91453e-178	81.84	6	P:GO:0009056; P:GO:0009987; P:GO:0019538; F:GO:0016787; C:GO:0005576; C:GO:0005764	P:catabolic process; P:cellular process; P:protein metabolic process; F:hydrolase activity; C:extracellular region; C:lysosome	EC:3.4.22; EC:3.4.22.1; EC:3.4.99; EC:3.4.22.41; EC:3.4.22.40; EC:3.4.22.34; EC:3.4.22.8; EC:3.4.22.28; EC:3.4.22.16; EC:3.4.22.27; EC:3.4.22.38; EC:3.4.22.15; EC:3.4.22.14; EC:3.4; EC:3	Acting on peptide bonds (peptidases); Cathepsin B; Acting on peptide bonds (peptidases); Cathepsin F; Bleomycin hydrolase; Legumain; Clostripain; Picornain 3C; Cathepsin H; Cathepsin S; Cathepsin K; Cathepsin L; Actinidain; Acting on peptide bonds (peptidases); Hydrolases
true	[BLASTED, MAPPED]	PMGT_00020854-RA	putative two-component response regulator ARR19	957	5	2.14676e-51	61.26	1	C:GO:0005634	C:nucleus
true	[NO-BLAST]	PMGT_00020853-RA	---NA---	567
true	[NO-BLAST]	PMGT_00020852-RA	---NA---	294
true	[NO-BLAST]	PMGT_00020851-RA	---NA---	267
true	[NO-BLAST]	PMGT_00020850-RA	---NA---	252
true	[BLASTED, MAPPED]	PMGT_00021188-RA	MLP-like protein 328	516	5	1.25337e-48	71.56	1	P:GO:0006952	P:defense response
true	[BLASTED, MAPPED, GO-SLIM]	PMGT_00021183-RA	cysteine-rich receptor-like protein kinase 10	589	5	1.95097e-28	70.74	4	P:GO:0006464; F:GO:0000166; F:GO:0016301; C:GO:0005886	P:cellular protein modification process; F:nucleotide binding; F:kinase activity; C:plasma membrane	EC:2.7.1; EC:2.7.11; EC:2.7; EC:2	Transferring phosphorus-containing groups; Transferring phosphorus-containing groups; Transferring phosphorus-containing groups; Transferases
true	[NO-BLAST]	PMGT_00021186-RA	---NA---	423
true	[NO-BLAST]	PMGT_00021187-RA	---NA---	423
true	[BLASTED, MAPPED, GO-SLIM]	PMGT_00021184-RA	cysteine-rich receptor-like protein kinase 10	2026	5	5.46421e-114	63.92	3	P:GO:0006464; F:GO:0016301; C:GO:0016020	P:cellular protein modification process; F:kinase activity; C:membrane	EC:2.7.1; EC:2.7; EC:2	Transferring phosphorus-containing groups; Transferring phosphorus-containing groups; Transferases
true	[BLASTED, MAPPED, GO-SLIM]	PMGT_00021185-RA	cysteine-rich receptor-like protein kinase 10	2407	5	0	73.51	3	F:GO:0000166; F:GO:0016301; C:GO:0016020	F:nucleotide binding; F:kinase activity; C:membrane	EC:2.7.1; EC:2.7; EC:2	Transferring phosphorus-containing groups; Transferring phosphorus-containing groups; Transferases
true	[BLASTED, MAPPED, GO-SLIM]	PMGT_00020444-RA	protein TOO MANY MOUTHS	1392	5	0	80.46	1	C:GO:0016020	C:membrane
true	[BLASTED]	PMGT_00020445-RA	serine/threonine-protein phosphatase 7 long form homolog	2308	5	0	73.77
true	[BLASTED]	PMGT_00020446-RA	serine/threonine-protein phosphatase 5 isoform X1	2253	5	0	90.67
true	[BLASTED]	PMGT_00020447-RA	uncharacterized protein LOC110409142	4022	5	1.25945e-127	45.67
true	[BLASTED, MAPPED, GO-SLIM]	PMGT_00020440-RA	probable LRR receptor-like serine/threonine-protein kinase At1g07650 isoform X1	3145	5	0	80.52	4	P:GO:0006464; F:GO:0000166; F:GO:0016301; C:GO:0016020	P:cellular protein modification process; F:nucleotide binding; F:kinase activity; C:membrane	EC:2.7.1; EC:2.7.11; EC:2.7.11.1; EC:2.7; EC:2	Transferring phosphorus-containing groups; Transferring phosphorus-containing groups; Non-specific serine/threonine protein kinase; Transferring phosphorus-containing groups; Transferases
true	[BLASTED, MAPPED, GO-SLIM]	PMGT_00020441-RA	citrate synthase, glyoxysomal	3570	5	0	94.15	4	P:GO:0005975; P:GO:0006091; F:GO:0016740; C:GO:0005739	P:carbohydrate metabolic process; P:generation of precursor metabolites and energy; F:transferase activity; C:mitochondrion	EC:2.3.3.1; EC:2.3.3; EC:2.3; EC:2	Citrate (Si)-synthase; Acyltransferases; Acyltransferases; Transferases
true	[BLASTED, MAPPED, GO-SLIM]	PMGT_00020442-RA	ubiquinone biosynthesis O-methyltransferase, mitochondrial	1783	5	7.77054e-160	87.29	5	P:GO:0009058; P:GO:0009987; F:GO:0016740; C:GO:0005739; C:GO:0016020	P:biosynthetic process; P:cellular process; F:transferase activity; C:mitochondrion; C:membrane	EC:2.1; EC:2.1.1.64; EC:2; EC:2.1.1; EC:2.1.1.114	Transferring one-carbon groups; 3-demethylubiquinol 3-O-methyltransferase; Transferases; Transferring one-carbon groups; Polyprenyldihydroxybenzoate methyltransferase
true	[NO-BLAST]	PMGT_00020443-RA	---NA---	351
true	[BLASTED, MAPPED, GO-SLIM]	PMGT_00020448-RA	HVA22-like protein f	1146	5	2.27768e-91	91.88	1	C:GO:0016020	C:membrane
true	[BLASTED, MAPPED, GO-SLIM]	PMGT_00020449-RA	citrate synthase, glyoxysomal	1845	5	0	86.21	4	P:GO:0005975; P:GO:0006091; F:GO:0016740; C:GO:0005739	P:carbohydrate metabolic process; P:generation of precursor metabolites and energy; F:transferase activity; C:mitochondrion	EC:2.3.3.1; EC:2.3.3; EC:2.3; EC:2	Citrate (Si)-synthase; Acyltransferases; Acyltransferases; Transferases
true	[BLASTED]	PMGT_00019853-RA	B3 domain-containing protein REM16	309	5	1.12302e-09	49.85
true	[BLASTED, MAPPED, GO-SLIM]	PMGT_00019852-RA	probable metal-nicotianamine transporter YSL7	1305	5	0	79.33	3	P:GO:0006810; P:GO:0009987; C:GO:0005886	P:transport; P:cellular process; C:plasma membrane
true	[BLASTED]	PMGT_00019851-RA	probable metal-nicotianamine transporter YSL7 isoform X2	258	5	5.6375e-11	65.58
true	[NO-BLAST]	PMGT_00019850-RA	---NA---	393
true	[BLASTED, MAPPED, GO-SLIM]	PMGT_00019857-RA	PREDICTED: uncharacterized protein LOC101504156	1571	5	1.11026e-105	88.11	3	P:GO:0008152; F:GO:0003824; F:GO:0005488	P:metabolic process; F:catalytic activity; F:binding	EC:5	Isomerases
true	[BLASTED]	PMGT_00019856-RA	uncharacterized protein LOC111290420 isoform X1	1396	2	4.03675e-06	49.49
true	[BLASTED, MAPPED, GO-SLIM]	PMGT_00019855-RA	heat stress transcription factor B-2a	1699	5	1.04101e-124	70.5	5	P:GO:0006139; P:GO:0009058; F:GO:0003677; F:GO:0003700; C:GO:0005634	P:nucleobase-containing compound metabolic process; P:biosynthetic process; F:DNA binding; F:DNA-binding transcription factor activity; C:nucleus
true	[BLASTED, MAPPED, GO-SLIM]	PMGT_00019854-RA	leucine-rich repeat receptor protein kinase EMS1	3303	5	0	78.84	5	P:GO:0006464; F:GO:0000166; F:GO:0016301; F:GO:0016787; C:GO:0016020	P:cellular protein modification process; F:nucleotide binding; F:kinase activity; F:hydrolase activity; C:membrane	EC:2.7.1; EC:2.7.11; EC:3.1.3.16; EC:3.1; EC:1; EC:2.7; EC:2; EC:3; EC:3.1.3	Transferring phosphorus-containing groups; Transferring phosphorus-containing groups; Protein-serine/threonine phosphatase; Acting on ester bonds; Oxidoreductases; Transferring phosphorus-containing groups; Transferases; Hydrolases; Acting on ester bonds
true	[BLASTED, MAPPED, GO-SLIM]	PMGT_00020134-RA	rho GDP-dissociation inhibitor 1-like	1809	5	3.503e-105	76.37	5	P:GO:0007165; P:GO:0048856; F:GO:0030234; C:GO:0005829; C:GO:0016020	P:signal transduction; P:anatomical structure development; F:enzyme regulator activity; C:cytosol; C:membrane
true	[BLASTED, MAPPED, GO-SLIM]	PMGT_00020135-RA	fasciclin-like arabinogalactan protein 7	1272	5	1.51429e-97	76.67	2	P:GO:0009987; C:GO:0005886	P:cellular process; C:plasma membrane
true	[BLASTED]	PMGT_00019859-RA	F-box/LRR-repeat protein At3g48880	1481	5	2.35304e-127	79.65
true	[BLASTED, MAPPED]	PMGT_00020137-RA	protein ENHANCED DOWNY MILDEW 2 isoform X1	2940	5	0	68.07	2	F:GO:0046872; C:GO:0005634	F:metal ion binding; C:nucleus
true	[BLASTED]	PMGT_00020130-RA	F-box/kelch-repeat protein At3g23880-like	1131	5	1.11094e-66	47.36
true	[BLASTED]	PMGT_00020131-RA	PREDICTED: uncharacterized protein LOC100267059	348	5	9.5723e-29	65.97
true	[NO-BLAST]	PMGT_00020132-RA	---NA---	953
true	[NO-BLAST]	PMGT_00020133-RA	---NA---	252
true	[BLASTED, MAPPED, GO-SLIM]	PMGT_00019809-RA	K(+) efflux antiporter 5 isoform X2	2413	5	0	91.84	4	P:GO:0006810; P:GO:0009987; F:GO:0005215; C:GO:0016020	P:transport; P:cellular process; F:transporter activity; C:membrane	EC:7	Translocases
true	[BLASTED, MAPPED, GO-SLIM]	PMGT_00020846-RA	calmodulin-binding receptor kinase CaMRLK	2901	5	0	73.07	2	F:GO:0016301; C:GO:0016020	F:kinase activity; C:membrane	EC:2.7; EC:2	Transferring phosphorus-containing groups; Transferases
true	[BLASTED]	PMGT_00020968-RB	uncharacterized protein LOC110824899, partial	792	5	8.69691e-119	78.49
true	[BLASTED, MAPPED, GO-SLIM]	PMGT_00020968-RA	uncharacterized protein LOC111994480	2877	5	0	63.51	1	C:GO:0005575	C:cellular_component
true	[BLASTED, MAPPED, GO-SLIM]	PMGT_00020965-RA	PREDICTED: uncharacterized protein LOC18596840	480	5	9.83982e-71	84.1	1	C:GO:0016020	C:membrane
true	[BLASTED, MAPPED, GO-SLIM]	PMGT_00020967-RA	50S ribosomal protein L21, mitochondrial-like	1370	5	2.10282e-93	73.66	2	F:GO:0003723; F:GO:0005198	F:RNA binding; F:structural molecule activity
true	[BLASTED, MAPPED, GO-SLIM]	PMGT_00021038-RA	G-type lectin S-receptor-like serine/threonine-protein kinase SD1-29	684	5	3.34003e-73	76.01	3	F:GO:0000166; F:GO:0016301; C:GO:0016020	F:nucleotide binding; F:kinase activity; C:membrane	EC:2.7.1; EC:2.7.11; EC:2.7; EC:2	Transferring phosphorus-containing groups; Transferring phosphorus-containing groups; Transferring phosphorus-containing groups; Transferases
true	[BLASTED, MAPPED, GO-SLIM]	PMGT_00021039-RA	G-type lectin S-receptor-like serine/threonine-protein kinase At1g61480	834	5	1.8519e-111	66.01	1	F:GO:0016301	F:kinase activity	EC:2.7.1; EC:2.7.11; EC:2.7; EC:2	Transferring phosphorus-containing groups; Transferring phosphorus-containing groups; Transferring phosphorus-containing groups; Transferases
true	[BLASTED, MAPPED, GO-SLIM]	PMGT_00021036-RA	transmembrane protein 184C	1565	5	0	96.05	1	C:GO:0016020	C:membrane
true	[NO-BLAST]	PMGT_00021037-RA	---NA---	255
true	[BLASTED, MAPPED, GO-SLIM]	PMGT_00021034-RA	putative laccase-9	2302	5	0	81.02	6	P:GO:0009056; P:GO:0009987; P:GO:0019748; F:GO:0003824; F:GO:0005488; C:GO:0005576	P:catabolic process; P:cellular process; P:secondary metabolic process; F:catalytic activity; F:binding; C:extracellular region	EC:1.10; EC:1; EC:1.10.3; EC:1.10.3.2	Acting on diphenols and related substances as donors; Oxidoreductases; Acting on diphenols and related substances as donors; Laccase
true	[NO-BLAST]	PMGT_00021035-RA	---NA---	255
true	[NO-BLAST]	PMGT_00021032-RA	---NA---	423
true	[NO-BLAST]	PMGT_00021033-RA	---NA---	624
true	[BLASTED]	PMGT_00021030-RA	internal alternative NAD(P)H-ubiquinone oxidoreductase A1, mitochondrial-like	1653	5	0	86.59
true	[NO-BLAST]	PMGT_00021031-RA	---NA---	309
true	[BLASTED]	PMGT_00020964-RA	uncharacterized protein LOC110423947 isoform X2	1740	5	0	77.83
true	[BLASTED]	PMGT_00020963-RA	uncharacterized protein LOC112006312 isoform X1	993	5	3.24536e-99	70.05
true	[BLASTED, MAPPED, GO-SLIM]	PMGT_00020962-RA	aconitate hydratase, cytoplasmic-like	351	5	2.83038e-25	78.29	10	P:GO:0006091; P:GO:0006950; P:GO:0009605; F:GO:0003723; F:GO:0003824; C:GO:0005576; C:GO:0005739; C:GO:0005773; C:GO:0005829; C:GO:0005886	P:generation of precursor metabolites and energy; P:response to stress; P:response to external stimulus; F:RNA binding; F:catalytic activity; C:extracellular region; C:mitochondrion; C:vacuole; C:cytosol; C:plasma membrane	EC:4.2.1; EC:4.2; EC:4.2.1.3; EC:4	Carbon-oxygen lyases; Carbon-oxygen lyases; Aconitate hydratase; Lyases
true	[BLASTED, MAPPED, GO-SLIM]	PMGT_00020961-RA	transcription factor bHLH162 isoform X1	1040	5	5.85151e-59	69.3	3	F:GO:0003677; F:GO:0005515; C:GO:0005634	F:DNA binding; F:protein binding; C:nucleus
true	[BLASTED, MAPPED, GO-SLIM]	PMGT_00021404-RA	nudix hydrolase 2 isoform X2	1381	5	1.5527e-147	84.05	3	P:GO:0007165; F:GO:0000166; F:GO:0016787	P:signal transduction; F:nucleotide binding; F:hydrolase activity	EC:3.6.1; EC:3.6.1.13; EC:3.6; EC:3; EC:3.6.1.9	Acting on acid anhydrides; ADP-ribose diphosphatase; Acting on acid anhydrides; Hydrolases; Nucleotide diphosphatase
true	[BLASTED]	PMGT_00020589-RA	wall-associated receptor kinase-like 8	1542	5	3.31807e-40	47.21
true	[BLASTED]	PMGT_00019743-RA	PREDICTED: uncharacterized protein At1g28695	1062	5	1.18189e-149	74.19
true	[BLASTED, MAPPED, GO-SLIM]	PMGT_00019742-RA	metacaspase-1	249	5	5.71946e-18	75.64	1	F:GO:0016787	F:hydrolase activity	EC:3.4.22; EC:3.4.22.1; EC:3.4.99; EC:3.4.22.41; EC:3.4.22.40; EC:3.4.22.34; EC:3.4.22.8; EC:3.4.22.28; EC:3.4.22.16; EC:3.4.22.27; EC:3.4.22.38; EC:3.4.22.15; EC:3.4.22.14; EC:3.4; EC:3	Acting on peptide bonds (peptidases); Cathepsin B; Acting on peptide bonds (peptidases); Cathepsin F; Bleomycin hydrolase; Legumain; Clostripain; Picornain 3C; Cathepsin H; Cathepsin S; Cathepsin K; Cathepsin L; Actinidain; Acting on peptide bonds (peptidases); Hydrolases
true	[BLASTED, MAPPED, GO-SLIM]	PMGT_00019741-RA	metacaspase-1-like isoform X1	339	5	3.07638e-56	92.88	2	P:GO:0019538; F:GO:0016787	P:protein metabolic process; F:hydrolase activity	EC:3.4.22; EC:3.4.22.1; EC:3.4.99; EC:3.4.22.41; EC:3.4.22.40; EC:3.4.22.34; EC:3.4.22.8; EC:3.4.22.28; EC:3.4.22.16; EC:3.4.22.27; EC:3.4.22.38; EC:3.4.22.15; EC:3.4.22.14; EC:3.4; EC:3	Acting on peptide bonds (peptidases); Cathepsin B; Acting on peptide bonds (peptidases); Cathepsin F; Bleomycin hydrolase; Legumain; Clostripain; Picornain 3C; Cathepsin H; Cathepsin S; Cathepsin K; Cathepsin L; Actinidain; Acting on peptide bonds (peptidases); Hydrolases
true	[BLASTED, MAPPED, GO-SLIM]	PMGT_00019740-RA	probable pterin-4-alpha-carbinolamine dehydratase, chloroplastic	1345	5	2.64834e-104	82.73	4	P:GO:0009058; P:GO:0009987; F:GO:0003824; C:GO:0009536	P:biosynthetic process; P:cellular process; F:catalytic activity; C:plastid	EC:4.2.1; EC:4.2; EC:4.2.1.96; EC:4	Carbon-oxygen lyases; Carbon-oxygen lyases; 4a-hydroxytetrahydrobiopterin dehydratase; Lyases
true	[BLASTED, MAPPED, GO-SLIM]	PMGT_00019747-RA	PREDICTED: uncharacterized protein LOC18605254	3239	5	0	89.77	1	C:GO:0016020	C:membrane
true	[BLASTED, MAPPED, GO-SLIM]	PMGT_00019746-RA	light-harvesting complex-like protein 3 isotype 1, chloroplastic	570	5	5.29884e-89	83.55	2	C:GO:0009507; C:GO:0016020	C:chloroplast; C:membrane
true	[BLASTED, MAPPED, GO-SLIM]	PMGT_00019745-RA	glutamate dehydrogenase 2	1723	5	0	96.5	5	P:GO:0009056; P:GO:0009987; F:GO:0000166; F:GO:0003824; C:GO:0005739	P:catabolic process; P:cellular process; F:nucleotide binding; F:catalytic activity; C:mitochondrion	EC:1.4; EC:1; EC:1.4.1.3; EC:1.4.1.2; EC:1.4.1; EC:1.4.1.4	Acting on the CH-NH(2) group of donors; Oxidoreductases; Glutamate dehydrogenase (NAD(P)(+)); Glutamate dehydrogenase; Acting on the CH-NH(2) group of donors; Glutamate dehydrogenase (NADP(+))
true	[BLASTED, MAPPED, GO-SLIM]	PMGT_00019744-RA	polyadenylate-binding protein 1-like	1461	5	1.26743e-127	86.55	1	F:GO:0003723	F:RNA binding
true	[BLASTED, MAPPED, GO-SLIM]	PMGT_00019744-RB	polyadenylate-binding protein 1-like	1455	5	7.30103e-124	86.84	1	F:GO:0003723	F:RNA binding
true	[BLASTED]	PMGT_00019749-RA	heterogeneous nuclear ribonucleoprotein D-like isoform X2	717	3	2.4785e-06	73.29
true	[BLASTED, MAPPED, GO-SLIM]	PMGT_00019748-RA	U6 snRNA phosphodiesterase	1755	5	1.96959e-118	76	2	F:GO:0004518; C:GO:0005634	F:nuclease activity; C:nucleus	EC:3.1; EC:3.1.13; EC:3; EC:3.1.15	Acting on ester bonds; Acting on ester bonds; Hydrolases; Acting on ester bonds
true	[NO-BLAST]	PMGT_00021449-RA	---NA---	402
true	[BLASTED, MAPPED]	PMGT_00021448-RA	chromo domain-containing protein LHP1	1956	5	1.07717e-117	67.12	1	C:GO:0005634	C:nucleus
true	[NO-BLAST]	PMGT_00021443-RA	---NA---	267
true	[NO-BLAST]	PMGT_00021442-RA	---NA---	342
true	[NO-BLAST]	PMGT_00021440-RA	---NA---	1183
true	[NO-BLAST]	PMGT_00021447-RA	---NA---	261
true	[NO-BLAST]	PMGT_00021446-RA	---NA---	693
true	[NO-BLAST]	PMGT_00021445-RA	---NA---	288
true	[BLASTED]	PMGT_00021444-RA	putative disease resistance RPP13-like protein 1	573	5	3.02428e-47	71.78
true	[BLASTED, MAPPED]	PMGT_00020079-RA	probable WRKY transcription factor 47	2402	5	1.40416e-177	68.04	5	P:GO:0006355; F:GO:0003677; F:GO:0003700; F:GO:0043565; C:GO:0005634	P:regulation of transcription, DNA-templated; F:DNA binding; F:DNA-binding transcription factor activity; F:sequence-specific DNA binding; C:nucleus
true	[BLASTED, MAPPED, GO-SLIM]	PMGT_00020078-RA	chitinase 10	1219	5	1.62081e-164	88.8	6	P:GO:0005975; P:GO:0006950; P:GO:0009056; P:GO:0009987; F:GO:0005488; F:GO:0016787	P:carbohydrate metabolic process; P:response to stress; P:catabolic process; P:cellular process; F:binding; F:hydrolase activity	EC:3.2; EC:3; EC:3.2.1.14; EC:3.2.1	Glycosylases; Hydrolases; Chitinase; Glycosylases
true	[BLASTED, MAPPED, GO-SLIM]	PMGT_00020071-RA	pectin acetylesterase 3	3750	5	0	88.11	4	P:GO:0016043; F:GO:0016787; C:GO:0005576; C:GO:0005618	P:cellular component organization; F:hydrolase activity; C:extracellular region; C:cell wall	EC:3.1; EC:3; EC:3.1.1; EC:3.1.1.1	Acting on ester bonds; Hydrolases; Acting on ester bonds; Carboxylesterase
true	[BLASTED, MAPPED, GO-SLIM]	PMGT_00020070-RA	protein ABC transporter 1, mitochondrial	2299	5	0	82.79	2	P:GO:0009058; F:GO:0016301	P:biosynthetic process; F:kinase activity	EC:2.7; EC:2	Transferring phosphorus-containing groups; Transferases
true	[BLASTED, MAPPED]	PMGT_00020073-RA	transcription factor MYB86-like	1206	5	8.77605e-114	60.49	2	P:GO:0010119; C:GO:0005634	P:regulation of stomatal movement; C:nucleus
true	[BLASTED]	PMGT_00020072-RA	uncharacterized protein LOC111314012	2031	5	7.94732e-86	66.66
true	[BLASTED, MAPPED]	PMGT_00020075-RA	cyclin-dependent protein kinase inhibitor SMR1	453	5	8.03214e-07	55.48	4	P:GO:0032875; P:GO:0045786; P:GO:0045839; C:GO:0005634	P:regulation of DNA endoreduplication; P:negative regulation of cell cycle; P:negative regulation of mitotic nuclear division; C:nucleus
true	[NO-BLAST]	PMGT_00020074-RA	---NA---	339
true	[BLASTED]	PMGT_00020929-RA	PREDICTED: uncharacterized protein LOC109021092	282	5	9.81457e-26	58.94
true	[BLASTED, MAPPED]	PMGT_00020923-RA	protein DMP6	393	5	3.1871e-17	47.68	5	P:GO:0009838; P:GO:0009900; C:GO:0005783; C:GO:0016020; C:GO:0016021	P:abscission; P:dehiscence; C:endoplasmic reticulum; C:membrane; C:integral component of membrane
true	[BLASTED, MAPPED, GO-SLIM]	PMGT_00020922-RA	protein DMP4-like	886	5	1.75777e-103	81.02	2	P:GO:0016043; C:GO:0016020	P:cellular component organization; C:membrane
true	[BLASTED]	PMGT_00020927-RA	protein NPG1	1384	5	4.59069e-27	74.07
true	[BLASTED]	PMGT_00020926-RA	protein E6-like	1305	5	1.95932e-36	52.09
true	[BLASTED, MAPPED, GO-SLIM]	PMGT_00020925-RA	PREDICTED: uncharacterized protein LOC100853536 isoform X1	1661	5	9.49532e-105	75.38	1	C:GO:0016020	C:membrane
true	[BLASTED, MAPPED, GO-SLIM]	PMGT_00020924-RA	triose phosphate/phosphate translocator, chloroplastic isoform X1	1665	5	0	91.58	6	P:GO:0006810; P:GO:0009987; F:GO:0005215; C:GO:0005794; C:GO:0009507; C:GO:0016020	P:transport; P:cellular process; F:transporter activity; C:Golgi apparatus; C:chloroplast; C:membrane	EC:7	Translocases
true	[NO-BLAST]	PMGT_00021233-RA	---NA---	318
true	[BLASTED]	PMGT_00021235-RA	pentatricopeptide repeat-containing protein At2g36980, mitochondrial	3463	5	0	77.59
true	[BLASTED]	PMGT_00021238-RA	uncharacterized protein LOC109807363	357	5	1.61588e-11	57.99
true	[BLASTED, MAPPED, GO-SLIM]	PMGT_00021179-RA	cysteine-rich receptor-like protein kinase 10	2380	5	0	71.99	3	F:GO:0000166; F:GO:0016301; C:GO:0016020	F:nucleotide binding; F:kinase activity; C:membrane	EC:2.7.1; EC:2.7; EC:2	Transferring phosphorus-containing groups; Transferring phosphorus-containing groups; Transferases
true	[BLASTED]	PMGT_00021178-RA	PREDICTED: uncharacterized protein LOC108837115, partial	327	5	4.86268e-14	60.4
true	[BLASTED, MAPPED, GO-SLIM]	PMGT_00021173-RA	cysteine-rich receptor-like protein kinase 10	2816	5	0	62.4	2	F:GO:0016301; C:GO:0016020	F:kinase activity; C:membrane	EC:2.7; EC:2	Transferring phosphorus-containing groups; Transferases
true	[NO-BLAST]	PMGT_00021172-RA	---NA---	1287
true	[BLASTED, MAPPED, GO-SLIM]	PMGT_00021171-RA	cysteine-rich receptor-like protein kinase 10	642	5	6.61706e-30	52.5	2	F:GO:0016301; C:GO:0016020	F:kinase activity; C:membrane	EC:2.7; EC:2	Transferring phosphorus-containing groups; Transferases
true	[BLASTED, MAPPED, GO-SLIM]	PMGT_00021170-RA	cysteine-rich receptor-like protein kinase 10	2163	5	0	60.46	1	F:GO:0016740	F:transferase activity	EC:2	Transferases
true	[BLASTED]	PMGT_00021177-RA	PREDICTED: uncharacterized protein LOC109189684	1572	5	2.40342e-15	56.21
true	[BLASTED, MAPPED]	PMGT_00021176-RA	cysteine-rich receptor-like protein kinase 10 isoform X1	369	5	1.20903e-12	53.39	2	P:GO:0016310; F:GO:0016301	P:phosphorylation; F:kinase activity
true	[BLASTED]	PMGT_00021175-RA	G-type lectin S-receptor-like serine/threonine-protein kinase At1g61370	462	5	3.71285e-25	62.97
true	[BLASTED]	PMGT_00021174-RA	putative cysteine-rich receptor-like protein kinase 9	1423	5	1.03368e-42	55.89
true	[BLASTED, MAPPED]	PMGT_00021080-RA	putative disease resistance protein At4g19050	4110	5	0	56.12	1	F:GO:0043531	F:ADP binding
true	[BLASTED]	PMGT_00021375-RA	uncharacterized protein LOC107614674	351	5	4.40354e-13	62.37
true	[BLASTED, MAPPED, GO-SLIM]	PMGT_00021374-RA	acyl-CoA--sterol O-acyltransferase 1	1173	5	6.78005e-134	71.96	2	F:GO:0016740; C:GO:0016020	F:transferase activity; C:membrane	EC:2.3; EC:2	Acyltransferases; Transferases
true	[BLASTED, MAPPED, GO-SLIM]	PMGT_00021377-RA	acyl-CoA--sterol O-acyltransferase 1	1594	5	2.57272e-163	74.27	2	F:GO:0016740; C:GO:0016020	F:transferase activity; C:membrane	EC:2.3; EC:2	Acyltransferases; Transferases
true	[BLASTED]	PMGT_00021376-RA	uncharacterized protein LOC112496436	831	5	6.94916e-67	66.85
true	[BLASTED]	PMGT_00021371-RA	PREDICTED: uncharacterized protein LOC104878123	300	5	3.77962e-30	73.03
true	[BLASTED, MAPPED, GO-SLIM]	PMGT_00021370-RA	mannan endo-1,4-beta-mannosidase 6	2215	5	0	82.76	4	P:GO:0005975; F:GO:0016787; C:GO:0005576; C:GO:0016020	P:carbohydrate metabolic process; F:hydrolase activity; C:extracellular region; C:membrane	EC:3.2; EC:3; EC:3.2.1.25; EC:3.2.1.78; EC:3.2.1	Glycosylases; Hydrolases; Beta-mannosidase; Mannan endo-1,4-beta-mannosidase; Glycosylases
true	[BLASTED, MAPPED, GO-SLIM]	PMGT_00021373-RA	acyl-CoA--sterol O-acyltransferase 1	1758	5	9.91417e-142	72.54	2	F:GO:0016740; C:GO:0016020	F:transferase activity; C:membrane	EC:2.3; EC:2	Acyltransferases; Transferases
true	[BLASTED]	PMGT_00021372-RA	uncharacterized protein LOC8287036	471	5	4.14071e-44	73.7
true	[BLASTED, MAPPED, GO-SLIM]	PMGT_00021379-RA	rho GDP-dissociation inhibitor 1	1467	5	1.83191e-125	81.75	4	P:GO:0007165; F:GO:0030234; C:GO:0005829; C:GO:0016020	P:signal transduction; F:enzyme regulator activity; C:cytosol; C:membrane
true	[BLASTED, MAPPED, GO-SLIM]	PMGT_00021378-RA	U4/U6.U5 tri-snRNP-associated protein 2-like isoform X1	2479	5	0	84.76	6	P:GO:0006139; P:GO:0006464; P:GO:0016043; F:GO:0005488; F:GO:0016787; C:GO:0005634	P:nucleobase-containing compound metabolic process; P:cellular protein modification process; P:cellular component organization; F:binding; F:hydrolase activity; C:nucleus	EC:3.4; EC:3.4.19.9; EC:3; EC:3.4.19; EC:3.4.19.2; EC:3.4.19.12	Acting on peptide bonds (peptidases); Folate gamma-glutamyl hydrolase; Hydrolases; Acting on peptide bonds (peptidases); Peptidyl-glycinamidase; Ubiquitinyl hydrolase 1
true	[BLASTED, MAPPED, GO-SLIM]	PMGT_00020165-RA	plant UBX domain-containing protein 4	1308	5	9.36367e-163	71.21	6	P:GO:0009056; P:GO:0016043; P:GO:0019538; F:GO:0005515; C:GO:0005634; C:GO:0005829	P:catabolic process; P:cellular component organization; P:protein metabolic process; F:protein binding; C:nucleus; C:cytosol
true	[BLASTED, MAPPED, GO-SLIM]	PMGT_00020769-RA	carboxyl-terminal-processing peptidase 1, chloroplastic isoform X1	486	5	7.22319e-25	58.15	1	F:GO:0016787	F:hydrolase activity	EC:3.4; EC:3	Acting on peptide bonds (peptidases); Hydrolases
true	[BLASTED]	PMGT_00020768-RA	PREDICTED: uncharacterized protein LOC18596562	3361	5	0	71.57
true	[BLASTED]	PMGT_00020761-RA	probable beta-D-xylosidase 5	2409	5	0	82.51
true	[NO-BLAST]	PMGT_00020760-RA	---NA---	330
true	[BLASTED, MAPPED, GO-SLIM]	PMGT_00020763-RA	UDP-N-acetylglucosamine transferase subunit ALG14 homolog	672	5	1.48672e-119	89.97	7	P:GO:0006464; P:GO:0006629; P:GO:0009058; F:GO:0016740; C:GO:0005635; C:GO:0005783; C:GO:0016020	P:cellular protein modification process; P:lipid metabolic process; P:biosynthetic process; F:transferase activity; C:nuclear envelope; C:endoplasmic reticulum; C:membrane	EC:2	Transferases
true	[BLASTED, MAPPED, GO-SLIM]	PMGT_00020762-RA	chlorophyll a-b binding protein of LHCII type 1	798	5	0	98.87	8	P:GO:0006091; P:GO:0006464; P:GO:0009416; P:GO:0015979; F:GO:0005488; C:GO:0009507; C:GO:0009579; C:GO:0016020	P:generation of precursor metabolites and energy; P:cellular protein modification process; P:response to light stimulus; P:photosynthesis; F:binding; C:chloroplast; C:thylakoid; C:membrane
true	[BLASTED, MAPPED, GO-SLIM]	PMGT_00020765-RA	DNA-binding protein DDB_G0278111	910	5	2.13853e-73	94.54	3	F:GO:0003677; C:GO:0005634; C:GO:0005829	F:DNA binding; C:nucleus; C:cytosol
true	[BLASTED, MAPPED, GO-SLIM]	PMGT_00020764-RA	two-pore potassium channel 3-like	1287	5	0	77.29	5	P:GO:0006810; P:GO:0009987; F:GO:0005215; C:GO:0005773; C:GO:0005886	P:transport; P:cellular process; F:transporter activity; C:vacuole; C:plasma membrane	EC:7	Translocases
true	[BLASTED, MAPPED, GO-SLIM]	PMGT_00020767-RA	putative pterin-4-alpha-carbinolamine dehydratase	1326	5	4.54531e-81	78.55	2	F:GO:0003824; C:GO:0005739	F:catalytic activity; C:mitochondrion	EC:4.2.1; EC:4.2; EC:4.2.1.96; EC:4	Carbon-oxygen lyases; Carbon-oxygen lyases; 4a-hydroxytetrahydrobiopterin dehydratase; Lyases
true	[BLASTED, MAPPED, GO-SLIM]	PMGT_00020766-RA	PREDICTED: uncharacterized protein LOC104444812	1179	5	0	84.86	5	P:GO:0008152; F:GO:0016740; C:GO:0005768; C:GO:0005794; C:GO:0005886	P:metabolic process; F:transferase activity; C:endosome; C:Golgi apparatus; C:plasma membrane	EC:2.1; EC:2; EC:2.1.1	Transferring one-carbon groups; Transferases; Transferring one-carbon groups
true	[BLASTED, MAPPED]	PMGT_00020189-RA	transcription factor MYB101	1485	5	1.79364e-95	53.4	1	C:GO:0005634	C:nucleus
true	[BLASTED]	PMGT_00020188-RA	PREDICTED: uncharacterized protein LOC104611017	843	5	1.37132e-16	80.14
true	[BLASTED, MAPPED, GO-SLIM]	PMGT_00020185-RA	arogenate dehydratase/prephenate dehydratase 1, chloroplastic	2062	5	0	86.31	4	P:GO:0009058; P:GO:0009987; F:GO:0003824; C:GO:0009507	P:biosynthetic process; P:cellular process; F:catalytic activity; C:chloroplast	EC:4.2.1.51; EC:4.2.1; EC:4.2; EC:4; EC:4.2.1.91	Prephenate dehydratase; Carbon-oxygen lyases; Carbon-oxygen lyases; Lyases; Arogenate dehydratase
true	[NO-BLAST]	PMGT_00020184-RA	---NA---	348
true	[BLASTED, MAPPED, GO-SLIM]	PMGT_00020187-RA	membrane metalloprotease ARASP, chloroplastic	2172	5	0	89.28	3	P:GO:0019538; F:GO:0016787; C:GO:0016020	P:protein metabolic process; F:hydrolase activity; C:membrane	EC:3.4.24; EC:3.4.24.61; EC:3.4.24.23; EC:3.4.24.24; EC:3.4.24.69; EC:3.4.24.64; EC:3.4.24.21; EC:3.4.24.22; EC:3.4; EC:3.4.24.17; EC:3.4.24.18; EC:3.4.24.19; EC:3.4.99; EC:3.4.24.70; EC:3.4.24.71; EC:3.4.24.72; EC:3.4.24.56; EC:3.4.24.35; EC:3.4.24.57; EC:3.4.24.14; EC:3.4.24.37; EC:3.4.24.59; EC:3.4.24.11; EC:3.4.24.55; EC:3	Acting on peptide bonds (peptidases); Nardilysin; Matrilysin; Gelatinase A; Bontoxilysin; Mitochondrial processing peptidase; Astacin; Stromelysin 2; Acting on peptide bonds (peptidases); Stromelysin 1; Meprin A; Procollagen C-endopeptidase; Acting on peptide bonds (peptidases); Oligopeptidase A; Endothelin-converting enzyme 1; Fibrolase; Insulysin; Gelatinase B; O-sialoglycoprotein endopeptidase…
true	[NO-BLAST]	PMGT_00020186-RA	---NA---	288
true	[NO-BLAST]	PMGT_00020181-RA	---NA---	270
true	[BLASTED, MAPPED, GO-SLIM]	PMGT_00020180-RA	L-ascorbate oxidase homolog	2450	5	0	91.69	2	F:GO:0003824; F:GO:0005488	F:catalytic activity; F:binding	EC:1	Oxidoreductases
true	[BLASTED, MAPPED, GO-SLIM]	PMGT_00020183-RA	aquaporin SIP1-1	726	5	1.1597e-104	76.96	1	C:GO:0016020	C:membrane
true	[BLASTED, MAPPED, GO-SLIM]	PMGT_00020182-RA	1-(5-phosphoribosyl)-5-[(5-phosphoribosylamino)methylideneamino] imidazole-4-carboxamide isomerase, chloroplastic	1419	5	8.44689e-171	86.47	4	P:GO:0009058; P:GO:0009987; F:GO:0003824; C:GO:0009507	P:biosynthetic process; P:cellular process; F:catalytic activity; C:chloroplast	EC:5.3.1.16; EC:5.3; EC:5; EC:5.3.1	1-(5-phosphoribosyl)-5-; Intramolecular oxidoreductases; Isomerases; Intramolecular oxidoreductases
true	[BLASTED]	PMGT_00020682-RA	PREDICTED: uncharacterized protein LOC108660410	2886	5	0	88.13
true	[BLASTED, MAPPED, GO-SLIM]	PMGT_00020683-RA	probable aquaporin SIP2-1	1732	5	3.94278e-130	88.75	4	P:GO:0006810; P:GO:0009987; F:GO:0005215; C:GO:0016020	P:transport; P:cellular process; F:transporter activity; C:membrane	EC:7	Translocases
true	[BLASTED, MAPPED, GO-SLIM]	PMGT_00020680-RA	calmodulin-7 isoform X1	755	5	4.75329e-104	99.87	2	P:GO:0007165; F:GO:0005488	P:signal transduction; F:binding
true	[BLASTED]	PMGT_00020681-RA	dihydrofolate reductase	1217	5	3.43578e-133	81.14
true	[BLASTED, MAPPED, GO-SLIM]	PMGT_00020686-RA	alpha-L-arabinofuranosidase 1	2460	5	0	81.74	2	P:GO:0005975; F:GO:0016787	P:carbohydrate metabolic process; F:hydrolase activity	EC:3.2; EC:3; EC:3.2.1.55; EC:3.2.1	Glycosylases; Hydrolases; Non-reducing end alpha-L-arabinofuranosidase; Glycosylases
true	[NO-BLAST]	PMGT_00020687-RA	---NA---	222
true	[BLASTED, MAPPED, GO-SLIM]	PMGT_00020684-RA	magnesium-protoporphyrin IX monomethyl ester [oxidative] cyclase, chloroplastic	1583	5	0	92.36	7	P:GO:0009058; P:GO:0015979; F:GO:0003824; F:GO:0005488; C:GO:0009507; C:GO:0009579; C:GO:0016020	P:biosynthetic process; P:photosynthesis; F:catalytic activity; F:binding; C:chloroplast; C:thylakoid; C:membrane	EC:1.14.13.81; EC:1; EC:1.14; EC:1.14.13	Magnesium-protoporphyrin IX monomethyl ester (oxidative) cyclase; Oxidoreductases; Acting on paired donors, with incorporation or reduction of molecular oxygen. The oxygen incorporated need not be derived from O(2); Acting on paired donors, with incorporation or reduction of molecular oxygen. The oxygen incorporated need not be derived from O(2)
true	[BLASTED, MAPPED, GO-SLIM]	PMGT_00020685-RA	histone-lysine N-methyltransferase, H3 lysine-9 specific SUVH1	3270	5	0	72.36	3	P:GO:0006464; P:GO:0016043; F:GO:0016740	P:cellular protein modification process; P:cellular component organization; F:transferase activity	EC:2.1; EC:2; EC:2.1.1	Transferring one-carbon groups; Transferases; Transferring one-carbon groups
true	[BLASTED, MAPPED, GO-SLIM]	PMGT_00020688-RA	E3 ubiquitin-protein ligase At4g11680	2935	5	4.13483e-113	73.75	2	C:GO:0005773; C:GO:0016020	C:vacuole; C:membrane
true	[BLASTED, MAPPED, GO-SLIM]	PMGT_00020689-RA	50S ribosomal protein 5, chloroplastic	444	5	1.27408e-37	64.42	1	C:GO:0005622	C:intracellular anatomical structure
true	[BLASTED]	PMGT_00020539-RA	protein SINE1	1749	5	0	74.93
true	[BLASTED]	PMGT_00020332-RA	probable receptor-like protein kinase At5g47070 isoform X2	492	5	3.58414e-16	52.7
true	[BLASTED]	PMGT_00020333-RA	probable LRR receptor-like serine/threonine-protein kinase At5g65240	369	2	5.88529e-06	72.89
true	[BLASTED, MAPPED]	PMGT_00020330-RA	proton pump-interactor 1-like	1116	5	4.47097e-70	58.44	5	P:GO:0010155; C:GO:0005783; C:GO:0005886; C:GO:0016020; C:GO:0016021	P:regulation of proton transport; C:endoplasmic reticulum; C:plasma membrane; C:membrane; C:integral component of membrane
true	[BLASTED]	PMGT_00020334-RA	proline-rich receptor-like protein kinase PERK12	390	5	4.78627e-19	64.08
true	[BLASTED]	PMGT_00020335-RA	proton pump-interactor 1-like	912	5	1.07768e-40	51.92
true	[BLASTED, MAPPED, GO-SLIM]	PMGT_00019927-RA	protein SGT1 homolog isoform X2	1527	5	0	85.56	5	P:GO:0006950; P:GO:0009605; P:GO:0009607; C:GO:0005634; C:GO:0005737	P:response to stress; P:response to external stimulus; P:response to biotic stimulus; C:nucleus; C:cytoplasm
true	[BLASTED, MAPPED]	PMGT_00019926-RA	pentatricopeptide repeat-containing protein At5g52850, chloroplastic	2337	5	0	75.42	1	F:GO:0008270	F:zinc ion binding
true	[BLASTED, MAPPED, GO-SLIM]	PMGT_00019925-RA	probable NADH dehydrogenase [ubiquinone] 1 alpha subcomplex subunit 5, mitochondrial	974	5	1.28352e-102	92.57	4	P:GO:0006091; F:GO:0003824; C:GO:0005739; C:GO:0016020	P:generation of precursor metabolites and energy; F:catalytic activity; C:mitochondrion; C:membrane	EC:7.1.1.2; EC:1.6; EC:1; EC:1.6.5.11; EC:1.6.5; EC:1.6.99.3; EC:1.6.5.2	NADH:ubiquinone reductase (H(+)-translocating); Acting on NADH or NADPH; Oxidoreductases; NADH dehydrogenase (quinone); Acting on NADH or NADPH; NADH dehydrogenase; NAD(P)H dehydrogenase (quinone)
true	[BLASTED, MAPPED, GO-SLIM]	PMGT_00019924-RA	probable WRKY transcription factor 27	1086	5	1.08163e-96	59.94	1	F:GO:0003677	F:DNA binding
true	[BLASTED]	PMGT_00019923-RA	dnaJ protein ERDJ2A-like isoform X1	2440	5	0	90.55
true	[BLASTED]	PMGT_00019922-RA	pentatricopeptide repeat-containing protein At4g21190	2374	5	6.57044e-143	82.82
true	[BLASTED]	PMGT_00019921-RA	PREDICTED: uncharacterized protein At3g49140	1761	5	0	70.62
true	[BLASTED]	PMGT_00019920-RA	DNA-directed primase/polymerase protein isoform X1	1590	5	0	73.12
true	[BLASTED, MAPPED, GO-SLIM]	PMGT_00019929-RA	UDP-glycosyltransferase 88B1	1455	5	0	78.84	1	F:GO:0016740	F:transferase activity	EC:2.4; EC:2	Glycosyltransferases; Transferases
true	[BLASTED, MAPPED, GO-SLIM]	PMGT_00019928-RA	UDP-glycosyltransferase 88B1	264	5	4.4983e-12	66.25	1	F:GO:0016740	F:transferase activity	EC:2	Transferases
true	[BLASTED, MAPPED, GO-SLIM]	PMGT_00020804-RA	cyclic phosphodiesterase-like	1040	5	8.17656e-95	85.54	1	F:GO:0016787	F:hydrolase activity	EC:3.1.4; EC:3.1; EC:3	Acting on ester bonds; Acting on ester bonds; Hydrolases
true	[NO-BLAST]	PMGT_00020805-RA	---NA---	303
true	[NO-BLAST]	PMGT_00020807-RA	---NA---	468
true	[BLASTED]	PMGT_00020800-RA	uncharacterized protein LOC109722703	318	5	7.48227e-10	53.54
true	[BLASTED, MAPPED]	PMGT_00020801-RA	GDSL esterase/lipase At1g29670-like	807	5	4.94475e-82	63.67	1	F:GO:0016788	F:hydrolase activity, acting on ester bonds
true	[BLASTED, MAPPED]	PMGT_00020802-RA	GDSL esterase/lipase At1g29670	1110	5	2.18049e-48	55.55	1	F:GO:0016788	F:hydrolase activity, acting on ester bonds
true	[BLASTED, MAPPED, GO-SLIM]	PMGT_00020803-RA	serine/threonine-protein kinase STY17-like isoform X1	2236	5	0	85.31	3	P:GO:0006464; F:GO:0000166; F:GO:0016301	P:cellular protein modification process; F:nucleotide binding; F:kinase activity	EC:2.7.1; EC:2.7.11; EC:2.7; EC:2	Transferring phosphorus-containing groups; Transferring phosphorus-containing groups; Transferring phosphorus-containing groups; Transferases
true	[BLASTED, MAPPED, GO-SLIM]	PMGT_00020808-RA	NAC domain-containing protein 92	984	5	1.0899e-176	84.16	3	P:GO:0006139; P:GO:0009058; F:GO:0003677	P:nucleobase-containing compound metabolic process; P:biosynthetic process; F:DNA binding
true	[BLASTED]	PMGT_00020479-RA	callose synthase 7 isoform X1	6443	5	0	87.96
true	[BLASTED]	PMGT_00020478-RA	PREDICTED: uncharacterized protein LOC104816123	1480	5	1.35911e-21	49.8
true	[NO-BLAST]	PMGT_00020475-RA	---NA---	333
true	[BLASTED, MAPPED]	PMGT_00020477-RA	protein NLP3	913	5	1.06896e-37	57.08	1	C:GO:0005634	C:nucleus
true	[BLASTED, MAPPED, GO-SLIM]	PMGT_00020476-RA	probable receptor-like protein kinase At2g42960	2539	5	0	93.25	4	P:GO:0006464; F:GO:0000166; F:GO:0016301; C:GO:0016020	P:cellular protein modification process; F:nucleotide binding; F:kinase activity; C:membrane	EC:2.7.1; EC:2.7; EC:2	Transferring phosphorus-containing groups; Transferring phosphorus-containing groups; Transferases
true	[BLASTED, MAPPED, GO-SLIM]	PMGT_00020471-RA	two pore potassium channel c isoform X1	2434	5	8.30216e-165	74.85	5	P:GO:0006810; P:GO:0009987; F:GO:0005215; C:GO:0005773; C:GO:0005886	P:transport; P:cellular process; F:transporter activity; C:vacuole; C:plasma membrane	EC:7	Translocases
true	[BLASTED, MAPPED, GO-SLIM]	PMGT_00020470-RA	zinc transport protein ZntB	1608	5	0	81.03	4	P:GO:0006810; P:GO:0009987; F:GO:0005215; C:GO:0016020	P:transport; P:cellular process; F:transporter activity; C:membrane	EC:7	Translocases
true	[BLASTED, MAPPED]	PMGT_00020473-RA	probable WRKY transcription factor 71	1821	5	7.13167e-70	59.53	8	P:GO:0006355; P:GO:0010228; P:GO:0045893; F:GO:0003677; F:GO:0003700; F:GO:0043565; F:GO:1990837; C:GO:0005634	P:regulation of transcription, DNA-templated; P:vegetative to reproductive phase transition of meristem; P:positive regulation of transcription, DNA-templated; F:DNA binding; F:DNA-binding transcription factor activity; F:sequence-specific DNA binding; F:sequence-specific double-stranded DNA binding; C:nucleus
true	[BLASTED]	PMGT_00020472-RA	uncharacterized protein LOC107416107 isoform X1	1817	5	1.04794e-90	69.72
true	[BLASTED]	PMGT_00020105-RA	transcriptional regulator STERILE APETALA	1356	5	0	76.41
true	[BLASTED]	PMGT_00020104-RA	transcription initiation factor TFIID subunit 11-like	303	2	6.46527e-06	87.1
true	[BLASTED, MAPPED, GO-SLIM]	PMGT_00020107-RA	F-box protein SNE-like	456	5	1.23084e-54	72.81	4	P:GO:0007165; P:GO:0009719; P:GO:0042221; C:GO:0005575	P:signal transduction; P:response to endogenous stimulus; P:response to chemical; C:cellular_component
true	[BLASTED, MAPPED, GO-SLIM]	PMGT_00020106-RA	transcriptional adapter ADA2a	2081	5	0	76.86	7	P:GO:0006139; P:GO:0006464; P:GO:0009058; P:GO:0016043; F:GO:0003682; F:GO:0140110; C:GO:0005634	P:nucleobase-containing compound metabolic process; P:cellular protein modification process; P:biosynthetic process; P:cellular component organization; F:chromatin binding; F:transcription regulator activity; C:nucleus
true	[BLASTED, MAPPED, GO-SLIM]	PMGT_00020106-RB	transcriptional adapter ADA2a-like	2069	5	0	77.37	7	P:GO:0006139; P:GO:0006464; P:GO:0009058; P:GO:0016043; F:GO:0003682; F:GO:0140110; C:GO:0005634	P:nucleobase-containing compound metabolic process; P:cellular protein modification process; P:biosynthetic process; P:cellular component organization; F:chromatin binding; F:transcription regulator activity; C:nucleus
true	[BLASTED, MAPPED, GO-SLIM]	PMGT_00020101-RA	SKP1-like protein 1B	522	5	7.86705e-34	98.25	5	P:GO:0006464; P:GO:0009056; F:GO:0005515; C:GO:0005634; C:GO:0005737	P:cellular protein modification process; P:catabolic process; F:protein binding; C:nucleus; C:cytoplasm
true	[BLASTED, MAPPED]	PMGT_00020100-RA	omega-hydroxypalmitate O-feruloyl transferase	342	5	3.15328e-10	73.38	1	F:GO:0016747	F:transferase activity, transferring acyl groups other than amino-acyl groups
true	[BLASTED, MAPPED, GO-SLIM]	PMGT_00020103-RA	omega-hydroxypalmitate O-feruloyl transferase	1290	5	0	77.66	1	F:GO:0016740	F:transferase activity	EC:2.3; EC:2; EC:2.3.1	Acyltransferases; Transferases; Acyltransferases
true	[BLASTED, MAPPED]	PMGT_00020102-RA	omega-hydroxypalmitate O-feruloyl transferase	846	5	1.45745e-86	74.75	1	F:GO:0016747	F:transferase activity, transferring acyl groups other than amino-acyl groups
true	[BLASTED, MAPPED, GO-SLIM]	PMGT_00020109-RA	histidine kinase 2	6952	5	0	74.08	3	P:GO:0007165; F:GO:0016301; C:GO:0016020	P:signal transduction; F:kinase activity; C:membrane	EC:2.7.1; EC:2.7; EC:2.7.3; EC:2; EC:2.7.13.3	Transferring phosphorus-containing groups; Transferring phosphorus-containing groups; Transferring phosphorus-containing groups; Transferases; Histidine kinase
true	[BLASTED, MAPPED, GO-SLIM]	PMGT_00020108-RA	transmembrane protein 256 homolog	2091	5	1.16501e-59	90.18	1	C:GO:0016020	C:membrane
true	[BLASTED]	PMGT_00019889-RA	polyribonucleotide nucleotidyltransferase 2, mitochondrial	1614	5	2.1761e-45	52.97
true	[BLASTED]	PMGT_00019880-RA	PREDICTED: LOW QUALITY PROTEIN: uncharacterized protein LOC104415429	4185	5	0	66.95
true	[BLASTED, MAPPED]	PMGT_00019881-RA	short-chain dehydrogenase TIC 32, chloroplastic	2140	5	1.08969e-172	87.42	1	P:GO:0055114	P:obsolete oxidation-reduction process
true	[BLASTED]	PMGT_00019882-RA	short-chain dehydrogenase TIC 32, chloroplastic-like isoform X2	1278	5	0	90.49
true	[BLASTED, MAPPED, GO-SLIM]	PMGT_00019883-RA	mitogen-activated protein kinase kinase kinase YODA	3235	5	0	85.68	3	P:GO:0006464; F:GO:0000166; F:GO:0016301	P:cellular protein modification process; F:nucleotide binding; F:kinase activity	EC:2.7.1; EC:2.7; EC:2	Transferring phosphorus-containing groups; Transferring phosphorus-containing groups; Transferases
true	[BLASTED]	PMGT_00019884-RA	uncharacterized protein LOC21387829	1236	5	9.45199e-129	61.01
true	[BLASTED]	PMGT_00019885-RA	UPF0496 protein At3g49070 isoform X1	1122	5	1.46072e-141	74.59
true	[BLASTED]	PMGT_00019886-RA	protein SRC2 homolog	792	5	1.65499e-109	69.91
true	[BLASTED, MAPPED, GO-SLIM]	PMGT_00019887-RA	mediator of RNA polymerase II transcription subunit 36a-like isoform X2	1272	5	1.20529e-170	98.67	6	P:GO:0006139; P:GO:0006464; P:GO:0016043; F:GO:0003723; F:GO:0016740; C:GO:0005654	P:nucleobase-containing compound metabolic process; P:cellular protein modification process; P:cellular component organization; F:RNA binding; F:transferase activity; C:nucleoplasm	EC:2.1; EC:2; EC:2.1.1	Transferring one-carbon groups; Transferases; Transferring one-carbon groups
true	[BLASTED, MAPPED, GO-SLIM]	PMGT_00020608-RA	PREDICTED: uncharacterized protein LOC104443246	2041	5	0	78.03	2	C:GO:0005635; C:GO:0016020	C:nuclear envelope; C:membrane
true	[BLASTED, MAPPED, GO-SLIM]	PMGT_00020609-RA	cationic amino acid transporter 2, vacuolar	3079	5	0	88.92	4	P:GO:0006810; P:GO:0009987; F:GO:0005215; C:GO:0016020	P:transport; P:cellular process; F:transporter activity; C:membrane	EC:7	Translocases
true	[BLASTED, MAPPED, GO-SLIM]	PMGT_00020602-RA	protein RRP6-like 2	3021	5	0	70.7	4	P:GO:0009056; F:GO:0003723; F:GO:0004518; C:GO:0005730	P:catabolic process; F:RNA binding; F:nuclease activity; C:nucleolus	EC:3.1; EC:3.1.13; EC:3; EC:3.1.15	Acting on ester bonds; Acting on ester bonds; Hydrolases; Acting on ester bonds
true	[BLASTED, MAPPED, GO-SLIM]	PMGT_00020603-RA	membrin-11	1691	5	1.04099e-125	91.37	8	P:GO:0006810; P:GO:0016043; F:GO:0005515; C:GO:0005768; C:GO:0005783; C:GO:0005794; C:GO:0005829; C:GO:0016020	P:transport; P:cellular component organization; F:protein binding; C:endosome; C:endoplasmic reticulum; C:Golgi apparatus; C:cytosol; C:membrane
true	[BLASTED, MAPPED]	PMGT_00020600-RA	uncharacterized protein LOC112024962	498	5	7.10654e-15	47.11	2	C:GO:0016020; C:GO:0016021	C:membrane; C:integral component of membrane
true	[NO-BLAST]	PMGT_00020601-RA	---NA---	405
true	[BLASTED, MAPPED, GO-SLIM]	PMGT_00020606-RA	histone-lysine N-methyltransferase SUVR3	1350	5	6.67473e-137	71.56	2	P:GO:0008152; F:GO:0016740	P:metabolic process; F:transferase activity	EC:2.1; EC:2; EC:2.1.1	Transferring one-carbon groups; Transferases; Transferring one-carbon groups
true	[BLASTED, MAPPED, GO-SLIM]	PMGT_00020607-RA	histone-lysine N-methyltransferase SUVR3	819	5	2.15837e-07	74.05	2	P:GO:0008152; F:GO:0016740	P:metabolic process; F:transferase activity	EC:2.1; EC:2; EC:2.1.1	Transferring one-carbon groups; Transferases; Transferring one-carbon groups
true	[NO-BLAST]	PMGT_00020604-RA	---NA---	330
true	[BLASTED, MAPPED, GO-SLIM]	PMGT_00020605-RA	plant cysteine oxidase 2-like	1641	5	1.3653e-130	77.32	2	F:GO:0003824; F:GO:0005488	F:catalytic activity; F:binding	EC:1.13.11; EC:1.13.11.20; EC:1.13; EC:1	Acting on single donors with incorporation of molecular oxygen (oxygenases). The oxygen incorporated need not be derived from O(2); Cysteine dioxygenase; Acting on single donors with incorporation of molecular oxygen (oxygenases). The oxygen incorporated need not be derived from O(2); Oxidoreductases
true	[BLASTED, MAPPED]	PMGT_00020004-RA	dof zinc finger protein DOF3.7-like	2029	5	1.0554e-45	53.06	3	P:GO:0006355; F:GO:0003677; C:GO:0005634	P:regulation of transcription, DNA-templated; F:DNA binding; C:nucleus
true	[BLASTED, MAPPED, GO-SLIM]	PMGT_00020005-RA	protein yippee-like At4g27740	949	5	1.48912e-48	85.9	1	F:GO:0005488	F:binding
true	[BLASTED, MAPPED, GO-SLIM]	PMGT_00020006-RA	oligopeptide transporter 6	4704	5	0	89.36	4	P:GO:0006810; P:GO:0009987; F:GO:0005215; C:GO:0005886	P:transport; P:cellular process; F:transporter activity; C:plasma membrane	EC:7	Translocases
true	[BLASTED, MAPPED, GO-SLIM]	PMGT_00020000-RA	glucan endo-1,3-beta-glucosidase	1655	5	0	84.43	3	P:GO:0005975; F:GO:0016787; C:GO:0005886	P:carbohydrate metabolic process; F:hydrolase activity; C:plasma membrane	EC:3.2; EC:3.2.1.21; EC:3; EC:3.2.1.39; EC:3.2.1	Glycosylases; Beta-glucosidase; Hydrolases; Glucan endo-1,3-beta-D-glucosidase; Glycosylases
true	[BLASTED, MAPPED, GO-SLIM]	PMGT_00020002-RA	histone-lysine N-methyltransferase ATXR6	1411	5	0	87.33	5	P:GO:0006139; P:GO:0009058; F:GO:0005515; F:GO:0016740; F:GO:0140110	P:nucleobase-containing compound metabolic process; P:biosynthetic process; F:protein binding; F:transferase activity; F:transcription regulator activity	EC:2.1; EC:2; EC:2.1.1	Transferring one-carbon groups; Transferases; Transferring one-carbon groups
true	[BLASTED, MAPPED, GO-SLIM]	PMGT_00020003-RA	exonuclease mut-7 homolog	2534	5	0	81.21	2	F:GO:0003676; F:GO:0004518	F:nucleic acid binding; F:nuclease activity	EC:3.6.1; EC:3.1; EC:3.6; EC:3; EC:3.6.1.15	Acting on acid anhydrides; Acting on ester bonds; Acting on acid anhydrides; Hydrolases; Nucleoside-triphosphate phosphatase
true	[BLASTED]	PMGT_00020888-RA	negative regulator of systemic acquired resistance SNI1 isoform X2	379	5	5.12688e-47	76
true	[BLASTED, MAPPED, GO-SLIM]	PMGT_00021281-RA	4-coumarate--CoA ligase-like 9	657	5	5.27809e-23	63.54	1	F:GO:0003824	F:catalytic activity
true	[BLASTED]	PMGT_00021280-RA	PREDICTED: uncharacterized protein LOC104887387	447	5	1.6523e-08	57.63
true	[BLASTED, MAPPED, GO-SLIM]	PMGT_00021283-RA	putative lactoylglutathione lyase isoform X2	1447	5	0	96.33	2	F:GO:0003824; F:GO:0005488	F:catalytic activity; F:binding	EC:4.4.1.5; EC:4.4; EC:4	Lactoylglutathione lyase; Carbon-sulfur lyases; Lyases
true	[BLASTED, MAPPED, GO-SLIM]	PMGT_00021282-RA	arogenate dehydratase/prephenate dehydratase 1, chloroplastic	2256	5	0	86.98	4	P:GO:0009058; P:GO:0009987; F:GO:0003824; C:GO:0009507	P:biosynthetic process; P:cellular process; F:catalytic activity; C:chloroplast	EC:4.2.1.51; EC:4.2.1; EC:4.2; EC:4; EC:4.2.1.91	Prephenate dehydratase; Carbon-oxygen lyases; Carbon-oxygen lyases; Lyases; Arogenate dehydratase
true	[NO-BLAST]	PMGT_00021285-RA	---NA---	561
true	[BLASTED]	PMGT_00021284-RA	tyrosyl-DNA phosphodiesterase 2	1899	5	0	75.62
true	[NO-BLAST]	PMGT_00021286-RA	---NA---	414
true	[NO-BLAST]	PMGT_00021289-RA	---NA---	744
true	[BLASTED, MAPPED, GO-SLIM]	PMGT_00019798-RA	UMP-CMP kinase isoform X1	1653	5	8.06108e-110	79.65	6	P:GO:0006139; P:GO:0009058; F:GO:0000166; F:GO:0016301; C:GO:0005634; C:GO:0005737	P:nucleobase-containing compound metabolic process; P:biosynthetic process; F:nucleotide binding; F:kinase activity; C:nucleus; C:cytoplasm	EC:2.7.4.4; EC:2.7; EC:2; EC:2.7.4; EC:2.7.4.22; EC:2.7.4.14	Nucleoside-phosphate kinase; Transferring phosphorus-containing groups; Transferases; Transferring phosphorus-containing groups; UMP kinase; UMP/CMP kinase
true	[BLASTED, MAPPED, GO-SLIM]	PMGT_00019799-RA	probable serine/threonine protein kinase IRE	3600	5	0	80.36	4	P:GO:0006464; P:GO:0007165; F:GO:0000166; F:GO:0016301	P:cellular protein modification process; P:signal transduction; F:nucleotide binding; F:kinase activity	EC:2.7.1; EC:2.7.11; EC:2.7; EC:2	Transferring phosphorus-containing groups; Transferring phosphorus-containing groups; Transferring phosphorus-containing groups; Transferases
true	[BLASTED, MAPPED, GO-SLIM]	PMGT_00019790-RA	probable pectinesterase/pectinesterase inhibitor 33	1533	5	0	82.2	6	P:GO:0005975; P:GO:0009056; P:GO:0016043; F:GO:0016787; F:GO:0030234; C:GO:0005618	P:carbohydrate metabolic process; P:catabolic process; P:cellular component organization; F:hydrolase activity; F:enzyme regulator activity; C:cell wall	EC:3.1; EC:3.1.1.11; EC:3; EC:3.1.1; EC:3.1.1.1	Acting on ester bonds; Pectinesterase; Hydrolases; Acting on ester bonds; Carboxylesterase
true	[NO-BLAST]	PMGT_00019791-RA	---NA---	252
true	[BLASTED, MAPPED, GO-SLIM]	PMGT_00019792-RA	endoglucanase 4-like isoform X2	1515	5	0	80.31	4	P:GO:0005975; P:GO:0009056; P:GO:0009987; F:GO:0016787	P:carbohydrate metabolic process; P:catabolic process; P:cellular process; F:hydrolase activity	EC:3.2; EC:3; EC:3.2.1; EC:3.2.1.4	Glycosylases; Hydrolases; Glycosylases; Cellulase
true	[BLASTED]	PMGT_00019793-RA	endoglucanase 8-like	1467	5	0	81.87
true	[BLASTED, MAPPED, GO-SLIM]	PMGT_00019794-RA	uncharacterized protein LOC110764670	810	5	1.73762e-67	74.65	2	C:GO:0005783; C:GO:0016020	C:endoplasmic reticulum; C:membrane
true	[BLASTED, MAPPED, GO-SLIM]	PMGT_00019795-RA	21 kDa protein-like	594	5	7.28499e-81	79.06	1	F:GO:0030234	F:enzyme regulator activity
true	[BLASTED, MAPPED]	PMGT_00019796-RA	21 kDa protein-like	630	5	4.77355e-48	62.6	2	P:GO:0043086; F:GO:0004857	P:negative regulation of catalytic activity; F:enzyme inhibitor activity
true	[BLASTED, MAPPED, GO-SLIM]	PMGT_00019797-RA	21 kDa protein	603	5	5.77717e-85	80.22	1	F:GO:0030234	F:enzyme regulator activity
true	[BLASTED, MAPPED]	PMGT_00020530-RA	E3 ubiquitin-protein ligase RING1-like	780	5	4.6625e-25	53.98	5	P:GO:0016567; F:GO:0016874; F:GO:0046872; F:GO:0061630; C:GO:0005737	P:protein ubiquitination; F:ligase activity; F:metal ion binding; F:ubiquitin protein ligase activity; C:cytoplasm
true	[BLASTED]	PMGT_00020531-RA	uncharacterized protein LOC110620774 isoform X3	952	5	4.33431e-75	92.23
true	[BLASTED, MAPPED, GO-SLIM]	PMGT_00020532-RA	general negative regulator of transcription subunit 3 isoform X1	3101	5	0	73.74	4	P:GO:0006412; P:GO:0009056; F:GO:0004518; C:GO:0005737	P:translation; P:catabolic process; F:nuclease activity; C:cytoplasm	EC:3.1; EC:3.1.13; EC:3; EC:3.1.15; EC:3.1.13.4	Acting on ester bonds; Acting on ester bonds; Hydrolases; Acting on ester bonds; Poly(A)-specific ribonuclease
true	[BLASTED, MAPPED, GO-SLIM]	PMGT_00020533-RA	glucan endo-1,3-beta-glucosidase 8	2085	5	0	86.14	3	P:GO:0005975; F:GO:0016787; C:GO:0005886	P:carbohydrate metabolic process; F:hydrolase activity; C:plasma membrane	EC:3.2; EC:3.2.1.21; EC:3; EC:3.2.1.39; EC:3.2.1	Glycosylases; Beta-glucosidase; Hydrolases; Glucan endo-1,3-beta-D-glucosidase; Glycosylases
true	[BLASTED, MAPPED]	PMGT_00020534-RA	GATA transcription factor 5-like	1222	5	9.65891e-88	64.11	6	P:GO:0006355; P:GO:0030154; F:GO:0008270; F:GO:0043565; F:GO:0046872; C:GO:0005634	P:regulation of transcription, DNA-templated; P:cell differentiation; F:zinc ion binding; F:sequence-specific DNA binding; F:metal ion binding; C:nucleus
true	[BLASTED, MAPPED, GO-SLIM]	PMGT_00020535-RA	PREDICTED: uncharacterized protein LOC104442799 isoform X1	1274	5	1.1936e-130	78.92	1	F:GO:0004518	F:nuclease activity	EC:3.1; EC:3	Acting on ester bonds; Hydrolases
true	[BLASTED, MAPPED, GO-SLIM]	PMGT_00020536-RA	NADPH-dependent aldehyde reductase-like protein, chloroplastic	795	5	3.56865e-139	86.78	2	P:GO:0042221; F:GO:0016740	P:response to chemical; F:transferase activity	EC:2.3.1.85; EC:1.1; EC:2.3; EC:1; EC:2; EC:1.1.1; EC:1.1.1.100; EC:2.3.1	Fatty-acid synthase system; Acting on the CH-OH group of donors; Acyltransferases; Oxidoreductases; Transferases; Acting on the CH-OH group of donors; 3-oxoacyl-[acyl-carrier-protein] reductase; Acyltransferases
true	[BLASTED, MAPPED]	PMGT_00020537-RA	NADPH-dependent aldehyde reductase-like protein, chloroplastic	270	5	2.18749e-14	51.42	2	P:GO:0055114; F:GO:0016491	P:obsolete oxidation-reduction process; F:oxidoreductase activity
true	[BLASTED, MAPPED, GO-SLIM]	PMGT_00021487-RA	microtubule-associated protein futsch-like	3285	5	9.32943e-25	52.81	7	P:GO:0006259; P:GO:0009058; P:GO:0016043; P:GO:0040029; F:GO:0003677; F:GO:0003682; C:GO:0005730	P:DNA metabolic process; P:biosynthetic process; P:cellular component organization; P:regulation of gene expression, epigenetic; F:DNA binding; F:chromatin binding; C:nucleolus
true	[BLASTED, MAPPED, GO-SLIM]	PMGT_00021486-RA	proteinaceous RNase P 1, chloroplastic/mitochondrial isoform X1	2380	5	0	77.48	2	F:GO:0004518; C:GO:0005634	F:nuclease activity; C:nucleus	EC:3.1.30; EC:3.1; EC:3; EC:3.1.26; EC:3.1.26.5	Acting on ester bonds; Acting on ester bonds; Hydrolases; Acting on ester bonds; Ribonuclease P
true	[BLASTED]	PMGT_00021484-RA	protein EXORDIUM-like 7	1083	5	5.35351e-173	89.68
true	[BLASTED, MAPPED]	PMGT_00021483-RA	PREDICTED: LOW QUALITY PROTEIN: uncharacterized protein At4g19900	2089	5	0	72.19	2	C:GO:0016020; C:GO:0016021	C:membrane; C:integral component of membrane
true	[BLASTED, MAPPED, GO-SLIM]	PMGT_00021482-RA	non-specific phospholipase C3	1959	5	0	82.38	4	P:GO:0006629; P:GO:0009056; P:GO:0009987; F:GO:0016787	P:lipid metabolic process; P:catabolic process; P:cellular process; F:hydrolase activity	EC:3.1; EC:3	Acting on ester bonds; Hydrolases
true	[NO-BLAST]	PMGT_00021480-RA	---NA---	390
true	[NO-BLAST]	PMGT_00021489-RA	---NA---	258
true	[NO-BLAST]	PMGT_00021488-RA	---NA---	534
true	[BLASTED, MAPPED, GO-SLIM]	PMGT_00019800-RA	protein LOW PSII ACCUMULATION 2, chloroplastic	3135	5	2.06555e-77	78.05	2	C:GO:0009507; C:GO:0016020	C:chloroplast; C:membrane
true	[BLASTED, MAPPED, GO-SLIM]	PMGT_00019801-RA	protein EXORDIUM-like 3	1666	5	1.46682e-177	85.65	2	P:GO:0009628; C:GO:0005618	P:response to abiotic stimulus; C:cell wall
true	[BLASTED, MAPPED, GO-SLIM]	PMGT_00019802-RA	probable rRNA-processing protein EBP2 homolog	1257	5	1.65168e-137	85.52	2	P:GO:0006139; C:GO:0005730	P:nucleobase-containing compound metabolic process; C:nucleolus
true	[BLASTED, MAPPED, GO-SLIM]	PMGT_00019803-RA	AT-hook motif nuclear-localized protein 6	1647	5	9.12451e-134	71.86	1	F:GO:0003677	F:DNA binding
true	[BLASTED, MAPPED, GO-SLIM]	PMGT_00019804-RA	65-kDa microtubule-associated protein 3-like	2421	5	0	77.55	5	P:GO:0007049; P:GO:0016043; F:GO:0005515; C:GO:0005737; C:GO:0005856	P:cell cycle; P:cellular component organization; F:protein binding; C:cytoplasm; C:cytoskeleton
true	[BLASTED, MAPPED, GO-SLIM]	PMGT_00019805-RA	ATP-dependent Clp protease ATP-binding subunit CLPT1, chloroplastic	1470	5	1.70039e-113	81.51	3	P:GO:0019538; F:GO:0000166; F:GO:0016787	P:protein metabolic process; F:nucleotide binding; F:hydrolase activity	EC:3.4; EC:3	Acting on peptide bonds (peptidases); Hydrolases
true	[BLASTED, MAPPED, GO-SLIM]	PMGT_00019806-RA	2-oxoglutarate dehydrogenase, mitochondrial-like	3595	5	0	97	4	P:GO:0006091; F:GO:0003824; F:GO:0005488; C:GO:0005739	P:generation of precursor metabolites and energy; F:catalytic activity; F:binding; C:mitochondrion	EC:1.2; EC:1; EC:1.2.4; EC:1.2.4.2	Acting on the aldehyde or oxo group of donors; Oxidoreductases; Acting on the aldehyde or oxo group of donors; Oxoglutarate dehydrogenase (succinyl-transferring)
true	[BLASTED, MAPPED]	PMGT_00019807-RA	uncharacterized protein LOC105648569	1491	5	0	71.45	1	P:GO:0045927	P:positive regulation of growth
true	[BLASTED, MAPPED]	PMGT_00020224-RA	transcription factor bHLH117	1017	5	2.33318e-18	46.5	2	F:GO:0046983; C:GO:0005634	F:protein dimerization activity; C:nucleus
true	[BLASTED, MAPPED, GO-SLIM]	PMGT_00020225-RA	histone-lysine N-methyltransferase ATXR3	7944	5	0	74.89	1	F:GO:0016740	F:transferase activity	EC:2	Transferases
true	[BLASTED, MAPPED]	PMGT_00020226-RA	pto-interacting protein 1-like	972	5	1.13392e-22	47.92	8	P:GO:0006468; P:GO:0016310; F:GO:0000166; F:GO:0004672; F:GO:0004674; F:GO:0005524; F:GO:0016301; F:GO:0016740	P:protein phosphorylation; P:phosphorylation; F:nucleotide binding; F:protein kinase activity; F:protein serine/threonine kinase activity; F:ATP binding; F:kinase activity; F:transferase activity
true	[BLASTED]	PMGT_00020227-RA	uncharacterized protein LOC110821184 isoform X1	231	5	3.07733e-12	80.5
true	[BLASTED, MAPPED, GO-SLIM]	PMGT_00020220-RA	beta-amylase isoform X2	2121	5	0	83.22	3	P:GO:0005975; P:GO:0009056; F:GO:0016787	P:carbohydrate metabolic process; P:catabolic process; F:hydrolase activity	EC:3.2; EC:3; EC:3.2.1.2; EC:3.2.1	Glycosylases; Hydrolases; Beta-amylase; Glycosylases
true	[BLASTED]	PMGT_00020221-RA	formin-like protein 3 isoform X1	2727	5	0	67.01
true	[BLASTED]	PMGT_00020222-RA	pentatricopeptide repeat-containing protein At3g29230	1632	5	0	71.9
true	[BLASTED, MAPPED, GO-SLIM]	PMGT_00020223-RA	uncharacterized protein LOC112188845	959	5	7.99419e-87	90.24	1	C:GO:0016020	C:membrane
true	[BLASTED, MAPPED]	PMGT_00020228-RA	protein phosphatase 2C 29-like	723	5	7.67726e-71	57.67	4	P:GO:0006470; F:GO:0004722; F:GO:0004724; F:GO:0016791	P:protein dephosphorylation; F:protein serine/threonine phosphatase activity; F:magnesium-dependent protein serine/threonine phosphatase activity; F:phosphatase activity
true	[BLASTED, MAPPED, GO-SLIM]	PMGT_00020229-RA	cytochrome P450 71D11-like	348	5	9.27541e-56	80.7	2	F:GO:0003824; F:GO:0005488	F:catalytic activity; F:binding	EC:1; EC:1.14	Oxidoreductases; Acting on paired donors, with incorporation or reduction of molecular oxygen. The oxygen incorporated need not be derived from O(2)
true	[BLASTED, MAPPED, GO-SLIM]	PMGT_00020026-RA	polyadenylate-binding protein-interacting protein 12-like isoform X1	1686	5	1.88155e-166	73.26	1	F:GO:0003676	F:nucleic acid binding
true	[BLASTED]	PMGT_00020027-RA	serine/arginine-rich splicing factor SR34A	1709	5	1.97105e-100	81.27
true	[BLASTED]	PMGT_00020024-RA	uncharacterized protein LOC112008673	468	5	1.28707e-36	66.21
true	[BLASTED]	PMGT_00020025-RA	RNA-binding protein 38-like isoform X1	1157	5	1.91708e-81	70.56
true	[BLASTED]	PMGT_00020022-RA	protein IQ-DOMAIN 1-like	2746	5	1.4334e-71	51.15
true	[BLASTED]	PMGT_00020023-RA	small heat shock protein, chloroplastic-like	564	5	1.56685e-18	50.34
true	[BLASTED]	PMGT_00020020-RA	PREDICTED: uncharacterized protein LOC100252015	1717	5	1.12638e-39	57.47
true	[BLASTED, MAPPED]	PMGT_00020021-RA	growth-regulating factor 7 isoform X2	1329	5	4.49309e-78	50.64	5	P:GO:0006351; P:GO:0006355; P:GO:0032502; F:GO:0005524; C:GO:0005634	P:transcription, DNA-templated; P:regulation of transcription, DNA-templated; P:developmental process; F:ATP binding; C:nucleus
true	[BLASTED, MAPPED, GO-SLIM]	PMGT_00020028-RA	60S acidic ribosomal protein P1-like	1247	5	1.9274e-40	82.88	7	P:GO:0006412; P:GO:0006464; F:GO:0005198; F:GO:0005488; F:GO:0030234; C:GO:0005829; C:GO:0005840	P:translation; P:cellular protein modification process; F:structural molecule activity; F:binding; F:enzyme regulator activity; C:cytosol; C:ribosome
true	[BLASTED, MAPPED]	PMGT_00019832-RA	transcription factor TCP19-like	1074	5	1.51902e-71	62.65	4	P:GO:0006355; F:GO:0003700; F:GO:0043565; C:GO:0005634	P:regulation of transcription, DNA-templated; F:DNA-binding transcription factor activity; F:sequence-specific DNA binding; C:nucleus
true	[BLASTED, MAPPED, GO-SLIM]	PMGT_00020158-RA	probable tyrosine-protein phosphatase At1g05000 isoform X1	1657	5	3.23189e-118	87.96	3	P:GO:0006464; F:GO:0016787; C:GO:0005737	P:cellular protein modification process; F:hydrolase activity; C:cytoplasm	EC:3.1; EC:3.1.3.48; EC:3; EC:3.1.3	Acting on ester bonds; Protein-tyrosine-phosphatase; Hydrolases; Acting on ester bonds
true	[BLASTED, MAPPED, GO-SLIM]	PMGT_00021049-RA	pre-mRNA-splicing factor SYF1	3255	5	0	92.77	3	P:GO:0006139; P:GO:0016043; C:GO:0005634	P:nucleobase-containing compound metabolic process; P:cellular component organization; C:nucleus
true	[BLASTED, MAPPED]	PMGT_00021048-RA	uncharacterized protein LOC110817736	1011	5	7.88546e-98	63.25	4	P:GO:0016310; F:GO:0016301; C:GO:0016020; C:GO:0016021	P:phosphorylation; F:kinase activity; C:membrane; C:integral component of membrane
true	[BLASTED, MAPPED, GO-SLIM]	PMGT_00021047-RA	probable ADP-ribosylation factor GTPase-activating protein AGD5 isoform X2	1913	5	9.16148e-81	94.86	1	F:GO:0030234	F:enzyme regulator activity
true	[NO-BLAST]	PMGT_00021046-RA	---NA---	270
true	[BLASTED, MAPPED, GO-SLIM]	PMGT_00020156-RA	triacylglycerol lipase 2-like	1431	5	0	75.98	2	P:GO:0006629; F:GO:0016787	P:lipid metabolic process; F:hydrolase activity	EC:3	Hydrolases
true	[BLASTED, MAPPED]	PMGT_00020157-RA	ethylene-responsive transcription factor 3-like	642	5	6.42552e-55	64.27	4	P:GO:0006355; F:GO:0003677; F:GO:0003700; C:GO:0005634	P:regulation of transcription, DNA-templated; F:DNA binding; F:DNA-binding transcription factor activity; C:nucleus
true	[BLASTED, MAPPED, GO-SLIM]	PMGT_00021209-RA	glucose-6-phosphate/phosphate translocator 2, chloroplastic	1919	5	0	85.27	6	P:GO:0006810; P:GO:0009987; F:GO:0005215; C:GO:0005794; C:GO:0009507; C:GO:0016020	P:transport; P:cellular process; F:transporter activity; C:Golgi apparatus; C:chloroplast; C:membrane	EC:7	Translocases
true	[BLASTED, MAPPED, GO-SLIM]	PMGT_00021208-RA	polyadenylation and cleavage factor homolog 4-like isoform X3	3593	5	0	62.9	3	P:GO:0006139; F:GO:0005488; C:GO:0005622	P:nucleobase-containing compound metabolic process; F:binding; C:intracellular anatomical structure
true	[BLASTED, MAPPED, GO-SLIM]	PMGT_00021201-RA	thiamine thiazole synthase 2, chloroplastic	1695	5	0	92.99	6	P:GO:0009058; P:GO:0009987; F:GO:0005488; F:GO:0016740; C:GO:0005829; C:GO:0009507	P:biosynthetic process; P:cellular process; F:binding; F:transferase activity; C:cytosol; C:chloroplast	EC:2.4.2; EC:2.4; EC:2	Glycosyltransferases; Glycosyltransferases; Transferases
true	[BLASTED, MAPPED, GO-SLIM]	PMGT_00021200-RA	polyubiquitin-like	1200	5	0	96.44	5	P:GO:0006464; P:GO:0009056; F:GO:0005515; C:GO:0005634; C:GO:0005737	P:cellular protein modification process; P:catabolic process; F:protein binding; C:nucleus; C:cytoplasm
true	[BLASTED]	PMGT_00021203-RA	pentatricopeptide repeat-containing protein At4g21170	861	5	8.85486e-28	77.63
true	[NO-BLAST]	PMGT_00021202-RA	---NA---	213
true	[BLASTED, MAPPED, GO-SLIM]	PMGT_00021205-RA	PREDICTED: pectinesterase-like	1952	5	0	78.41	7	P:GO:0005975; P:GO:0009056; P:GO:0016043; F:GO:0016787; F:GO:0030234; C:GO:0005576; C:GO:0005618	P:carbohydrate metabolic process; P:catabolic process; P:cellular component organization; F:hydrolase activity; F:enzyme regulator activity; C:extracellular region; C:cell wall	EC:3.1; EC:3.1.1.11; EC:3; EC:3.1.1; EC:3.1.1.1	Acting on ester bonds; Pectinesterase; Hydrolases; Acting on ester bonds; Carboxylesterase
true	[BLASTED]	PMGT_00021204-RA	pentatricopeptide repeat-containing protein At4g21170	1584	5	2.26686e-146	62.34
true	[BLASTED, MAPPED]	PMGT_00021207-RA	late embryogenesis abundant protein At1g64065-like	552	5	8.45867e-60	69.03	2	C:GO:0016020; C:GO:0016021	C:membrane; C:integral component of membrane
true	[BLASTED, MAPPED, GO-SLIM]	PMGT_00021206-RA	CRIB domain-containing protein RIC10	1560	5	4.53532e-45	76.83	1	C:GO:0016020	C:membrane
true	[BLASTED]	PMGT_00019713-RA	transcription factor IIIB 90 kDa subunit-like isoform X1	592	5	1.44235e-14	69.16
true	[BLASTED, MAPPED]	PMGT_00019714-RA	apolipoprotein D-like	207	5	2.82302e-09	60.82	3	P:GO:0000302; P:GO:0006629; C:GO:0005737	P:response to reactive oxygen species; P:lipid metabolic process; C:cytoplasm
true	[BLASTED, MAPPED, GO-SLIM]	PMGT_00019715-RA	origin of replication complex subunit 3	3105	5	0	70.3	6	P:GO:0006259; P:GO:0007049; P:GO:0009058; P:GO:0016043; F:GO:0003677; C:GO:0005654	P:DNA metabolic process; P:cell cycle; P:biosynthetic process; P:cellular component organization; F:DNA binding; C:nucleoplasm
true	[BLASTED, MAPPED, GO-SLIM]	PMGT_00019716-RA	WEB family protein At3g02930, chloroplastic	3273	5	0	83.6	4	P:GO:0000003; P:GO:0006259; P:GO:0007049; P:GO:0016043	P:reproduction; P:DNA metabolic process; P:cell cycle; P:cellular component organization
true	[BLASTED]	PMGT_00019717-RA	uncharacterized protein LOC107414883	613	5	4.46101e-44	84.95
true	[BLASTED, MAPPED, GO-SLIM]	PMGT_00019718-RA	uncharacterized protein LOC110647192	2032	5	0	84.5	5	P:GO:0005975; P:GO:0006139; P:GO:0009058; F:GO:0016301; C:GO:0009507	P:carbohydrate metabolic process; P:nucleobase-containing compound metabolic process; P:biosynthetic process; F:kinase activity; C:chloroplast	EC:2.7.1; EC:2.7; EC:2; EC:2.7.1.20	Transferring phosphorus-containing groups; Transferring phosphorus-containing groups; Transferases; Adenosine kinase
true	[BLASTED, MAPPED, GO-SLIM]	PMGT_00019719-RA	uncharacterized protein LOC105632476	739	5	2.30607e-76	75.7	3	C:GO:0009507; C:GO:0009579; C:GO:0016020	C:chloroplast; C:thylakoid; C:membrane
true	[NO-BLAST]	PMGT_00021225-RA	---NA---	549
true	[BLASTED, MAPPED, GO-SLIM]	PMGT_00021224-RA	nipped-B-like protein B isoform X3	459	5	3.63631e-22	83.55	4	P:GO:0007049; P:GO:0008152; F:GO:0003682; C:GO:0005634	P:cell cycle; P:metabolic process; F:chromatin binding; C:nucleus
true	[NO-BLAST]	PMGT_00021223-RA	---NA---	318
true	[BLASTED, MAPPED, GO-SLIM]	PMGT_00021220-RA	26S proteasome regulatory subunit 6B homolog	1566	5	0	95.32	9	P:GO:0006139; P:GO:0009056; P:GO:0009058; P:GO:0016043; P:GO:0019538; F:GO:0000166; F:GO:0016787; C:GO:0005634; C:GO:0005829	P:nucleobase-containing compound metabolic process; P:catabolic process; P:biosynthetic process; P:cellular component organization; P:protein metabolic process; F:nucleotide binding; F:hydrolase activity; C:nucleus; C:cytosol	EC:3.6.1; EC:3.4; EC:3.6; EC:3; EC:3.6.1.15	Acting on acid anhydrides; Acting on peptide bonds (peptidases); Acting on acid anhydrides; Hydrolases; Nucleoside-triphosphate phosphatase
true	[NO-BLAST]	PMGT_00021229-RA	---NA---	708
true	[BLASTED, MAPPED]	PMGT_00020007-RA	U-box domain-containing protein 43-like	4213	5	0	75.9	2	P:GO:0016567; F:GO:0004842	P:protein ubiquitination; F:ubiquitin-protein transferase activity
true	[BLASTED]	PMGT_00021228-RA	F-box protein At4g22280-like isoform X1	474	5	3.42697e-18	69.86
true	[BLASTED, MAPPED, GO-SLIM]	PMGT_00020286-RA	transcription factor bHLH104-like isoform X1	330	5	9.21255e-45	81.82	2	F:GO:0005515; C:GO:0005634	F:protein binding; C:nucleus
true	[BLASTED, MAPPED, GO-SLIM]	PMGT_00020287-RA	60S ribosomal protein L27a-3-like	234	5	1.66815e-18	87.66	4	P:GO:0006412; F:GO:0005198; C:GO:0005829; C:GO:0005840	P:translation; F:structural molecule activity; C:cytosol; C:ribosome
true	[BLASTED]	PMGT_00020284-RA	uncharacterized protein LOC110628662	2439	5	0	91.25
true	[BLASTED, MAPPED, GO-SLIM]	PMGT_00020285-RA	xanthohumol 4'-O-methyltransferase-like	1035	5	3.10787e-172	79.12	4	P:GO:0009058; P:GO:0009987; F:GO:0005515; F:GO:0016740	P:biosynthetic process; P:cellular process; F:protein binding; F:transferase activity	EC:2.1; EC:2; EC:2.1.1	Transferring one-carbon groups; Transferases; Transferring one-carbon groups
true	[BLASTED]	PMGT_00020282-RA	protein SYM1-like isoform X2	1699	5	4.89366e-168	81.23
true	[BLASTED]	PMGT_00020283-RA	putative cell wall protein	441	5	2.48694e-23	54.06
true	[BLASTED, MAPPED, GO-SLIM]	PMGT_00020280-RA	indole-3-acetic acid-amido synthetase GH3.10	2188	5	0	83.88	2	F:GO:0003824; C:GO:0005737	F:catalytic activity; C:cytoplasm	EC:6.3; EC:6.3.2; EC:6	Forming carbon-nitrogen bonds; Forming carbon-nitrogen bonds; Ligases
true	[BLASTED]	PMGT_00020281-RA	pentatricopeptide repeat-containing protein At1g03560, mitochondrial	2925	5	0	85.3
true	[BLASTED, MAPPED, GO-SLIM]	PMGT_00021418-RA	TPD1 protein homolog 1-like	546	5	2.93993e-66	79.42	2	P:GO:0030154; C:GO:0016020	P:cell differentiation; C:membrane
true	[NO-BLAST]	PMGT_00021419-RA	---NA---	345
true	[NO-BLAST]	PMGT_00021410-RA	---NA---	429
true	[BLASTED, MAPPED, GO-SLIM]	PMGT_00021411-RA	pentatricopeptide repeat-containing protein At4g16390, chloroplastic	2124	5	0	84.08	1	C:GO:0009507	C:chloroplast
true	[BLASTED]	PMGT_00021412-RA	uncharacterized protein LOC112492764	366	1	2.00356e-08	69.09
true	[BLASTED, MAPPED, GO-SLIM]	PMGT_00021413-RA	microtubule-associated protein 70-5	1739	5	0	81.34	2	P:GO:0016043; F:GO:0005515	P:cellular component organization; F:protein binding
true	[NO-BLAST]	PMGT_00021414-RA	---NA---	315
true	[NO-BLAST]	PMGT_00021415-RA	---NA---	450
true	[BLASTED, MAPPED, GO-SLIM]	PMGT_00021416-RA	uncharacterized protein LOC107482820	429	5	1.38982e-30	73.91	1	C:GO:0016020	C:membrane
true	[NO-BLAST]	PMGT_00021417-RA	---NA---	306
true	[BLASTED, MAPPED, GO-SLIM]	PMGT_00020736-RA	potassium channel KAT1 isoform X1	2308	5	0	89.51	4	P:GO:0006810; P:GO:0009987; F:GO:0005215; C:GO:0016020	P:transport; P:cellular process; F:transporter activity; C:membrane	EC:7	Translocases
true	[BLASTED, MAPPED, GO-SLIM]	PMGT_00020736-RB	potassium channel KAT1 isoform X1	2840	5	0	89.88	4	P:GO:0006810; P:GO:0009987; F:GO:0005215; C:GO:0016020	P:transport; P:cellular process; F:transporter activity; C:membrane	EC:7	Translocases
true	[BLASTED, MAPPED, GO-SLIM]	PMGT_00020734-RA	GPCR-type G protein 1	201	4	4.20603e-06	88.79	4	P:GO:0009719; P:GO:0042221; F:GO:0008289; C:GO:0016020	P:response to endogenous stimulus; P:response to chemical; F:lipid binding; C:membrane
true	[NO-BLAST]	PMGT_00020735-RA	---NA---	256
true	[BLASTED]	PMGT_00020732-RA	uncharacterized protein LOC112203085	459	5	1.51859e-12	60.06
true	[BLASTED, MAPPED, GO-SLIM]	PMGT_00020733-RA	pentatricopeptide repeat-containing protein At3g20730	1656	5	0	76.77	3	P:GO:0006139; F:GO:0003723; C:GO:0005622	P:nucleobase-containing compound metabolic process; F:RNA binding; C:intracellular anatomical structure
true	[BLASTED]	PMGT_00020730-RA	PREDICTED: uncharacterized protein LOC108988624	1966	5	0	83.08
true	[BLASTED]	PMGT_00020731-RA	uncharacterized protein LOC18050716	426	5	3.87041e-77	87.07
true	[NO-BLAST]	PMGT_00020738-RA	---NA---	342
true	[BLASTED, MAPPED, GO-SLIM]	PMGT_00020739-RA	RNA polymerase II C-terminal domain phosphatase-like 4	1907	5	0	72.94	4	P:GO:0006139; P:GO:0006464; P:GO:0009058; F:GO:0016787	P:nucleobase-containing compound metabolic process; P:cellular protein modification process; P:biosynthetic process; F:hydrolase activity	EC:3.1.3.16; EC:3.1; EC:3; EC:3.1.3	Protein-serine/threonine phosphatase; Acting on ester bonds; Hydrolases; Acting on ester bonds
true	[BLASTED, MAPPED, GO-SLIM]	PMGT_00020218-RA	uclacyanin 1	747	5	5.9714e-60	64.8	1	C:GO:0005886	C:plasma membrane
true	[NO-BLAST]	PMGT_00020214-RA	---NA---	381
true	[BLASTED, MAPPED, GO-SLIM]	PMGT_00020338-RA	O-acyltransferase WSD1-like	762	5	2.35969e-89	70.51	5	P:GO:0006629; P:GO:0009058; P:GO:0009987; F:GO:0016740; C:GO:0005886	P:lipid metabolic process; P:biosynthetic process; P:cellular process; F:transferase activity; C:plasma membrane	EC:2.3; EC:2.3.1.20; EC:2.3.1.75; EC:2; EC:2.3.1	Acyltransferases; Diacylglycerol O-acyltransferase; Long-chain-alcohol O-fatty-acyltransferase; Transferases; Acyltransferases
true	[NO-BLAST]	PMGT_00020339-RA	---NA---	294
true	[BLASTED]	PMGT_00020336-RA	proton pump-interactor 1-like	1365	5	6.30692e-85	58.08
true	[BLASTED]	PMGT_00020337-RA	proton pump-interactor 1-like	1227	5	1.08844e-81	57.21
true	[NO-BLAST]	PMGT_00020978-RA	---NA---	210
true	[NO-BLAST]	PMGT_00020979-RA	---NA---	387
true	[BLASTED, MAPPED, GO-SLIM]	PMGT_00020970-RA	probable 2-carboxy-D-arabinitol-1-phosphatase	1314	5	1.3287e-147	78.98	4	P:GO:0008152; P:GO:0009987; F:GO:0016787; C:GO:0005737	P:metabolic process; P:cellular process; F:hydrolase activity; C:cytoplasm	EC:3.1; EC:5.4; EC:3; EC:5; EC:5.4.2; EC:3.1.3	Acting on ester bonds; Intramolecular transferases; Hydrolases; Isomerases; Intramolecular transferases; Acting on ester bonds
true	[BLASTED, MAPPED, GO-SLIM]	PMGT_00020971-RA	DNA-directed RNA polymerase II subunit RPB2	4260	5	0	98.79	5	P:GO:0006139; P:GO:0009058; F:GO:0003677; F:GO:0016740; C:GO:0005654	P:nucleobase-containing compound metabolic process; P:biosynthetic process; F:DNA binding; F:transferase activity; C:nucleoplasm	EC:2.7; EC:2; EC:2.7.7; EC:2.7.7.6	Transferring phosphorus-containing groups; Transferases; Transferring phosphorus-containing groups; DNA-directed RNA polymerase
true	[BLASTED, MAPPED, GO-SLIM]	PMGT_00020972-RA	protein LOL2-like isoform X1	2221	5	2.81185e-49	87.44	3	P:GO:0009605; P:GO:0009607; C:GO:0005634	P:response to external stimulus; P:response to biotic stimulus; C:nucleus
true	[BLASTED, MAPPED, GO-SLIM]	PMGT_00020973-RA	DNA-directed RNA polymerase II subunit RPB2	4137	5	0	83.76	5	P:GO:0006139; P:GO:0009058; F:GO:0003677; F:GO:0016740; C:GO:0005654	P:nucleobase-containing compound metabolic process; P:biosynthetic process; F:DNA binding; F:transferase activity; C:nucleoplasm	EC:2.7; EC:2; EC:2.7.7; EC:2.7.7.6	Transferring phosphorus-containing groups; Transferases; Transferring phosphorus-containing groups; DNA-directed RNA polymerase
true	[BLASTED]	PMGT_00020974-RA	protein LOL2-like isoform X1	2123	5	8.69923e-49	76.74
true	[BLASTED]	PMGT_00020975-RA	E3 ubiquitin-protein ligase RMA1H1-like	1094	5	3.99492e-99	73.74
true	[NO-BLAST]	PMGT_00020977-RA	---NA---	255
true	[BLASTED, MAPPED, GO-SLIM]	PMGT_00020501-RA	beta-amyrin synthase	3631	5	0	85.38	5	P:GO:0006629; P:GO:0009058; P:GO:0009987; F:GO:0003824; C:GO:0005622	P:lipid metabolic process; P:biosynthetic process; P:cellular process; F:catalytic activity; C:intracellular anatomical structure	EC:5.4.99.7; EC:5.4.99; EC:5.4; EC:5	Lanosterol synthase; Intramolecular transferases; Intramolecular transferases; Isomerases
true	[BLASTED]	PMGT_00020500-RA	regulatory protein NPR3-like isoform X1	2322	5	0	75.54
true	[BLASTED]	PMGT_00020503-RA	WD repeat-containing protein 26-like	2537	5	0	87.95
true	[BLASTED, MAPPED, GO-SLIM]	PMGT_00020502-RA	DExH-box ATP-dependent RNA helicase DExH6	5929	5	0	75.83	4	F:GO:0000166; F:GO:0003723; F:GO:0016787; C:GO:0005634	F:nucleotide binding; F:RNA binding; F:hydrolase activity; C:nucleus	EC:3.6.1; EC:3.6; EC:3; EC:3.6.1.15	Acting on acid anhydrides; Acting on acid anhydrides; Hydrolases; Nucleoside-triphosphate phosphatase
true	[BLASTED, MAPPED, GO-SLIM]	PMGT_00020505-RA	reticulon-like protein B8	1132	5	8.43516e-135	86.14	2	C:GO:0005783; C:GO:0016020	C:endoplasmic reticulum; C:membrane
true	[BLASTED, MAPPED, GO-SLIM]	PMGT_00020504-RA	oxygen-evolving enhancer protein 2, chloroplastic	1090	5	1.29306e-137	81.93	4	P:GO:0015979; F:GO:0005488; C:GO:0009579; C:GO:0016020	P:photosynthesis; F:binding; C:thylakoid; C:membrane
true	[BLASTED, MAPPED, GO-SLIM]	PMGT_00020507-RA	uncharacterized oxidoreductase At1g06690, chloroplastic isoform X1	1709	5	0	90.46	1	F:GO:0003824	F:catalytic activity	EC:1	Oxidoreductases
true	[BLASTED, MAPPED]	PMGT_00020506-RA	uncharacterized oxidoreductase At1g06690, chloroplastic-like	717	5	1.65063e-08	53.5	2	P:GO:0055114; F:GO:0016491	P:obsolete oxidation-reduction process; F:oxidoreductase activity
true	[NO-BLAST]	PMGT_00020509-RA	---NA---	219
true	[BLASTED, MAPPED]	PMGT_00020508-RA	transcription factor PIF5	2760	5	0	68.83	2	F:GO:0046983; C:GO:0005634	F:protein dimerization activity; C:nucleus
true	[BLASTED, MAPPED, GO-SLIM]	PMGT_00020343-RA	RNA polymerase II subunit 5-mediating protein homolog isoform X2	2338	5	1.21361e-112	66.93	5	P:GO:0006139; P:GO:0009058; F:GO:0003682; F:GO:0030234; F:GO:0140110	P:nucleobase-containing compound metabolic process; P:biosynthetic process; F:chromatin binding; F:enzyme regulator activity; F:transcription regulator activity
true	[BLASTED]	PMGT_00020341-RA	protein RALF-like 19	327	5	1.62934e-24	64.18
true	[BLASTED, MAPPED, GO-SLIM]	PMGT_00020340-RA	O-acyltransferase WSD1-like	2542	5	0	73.82	5	P:GO:0006629; P:GO:0009058; P:GO:0009987; F:GO:0016740; C:GO:0005886	P:lipid metabolic process; P:biosynthetic process; P:cellular process; F:transferase activity; C:plasma membrane	EC:2.3; EC:2.3.1.20; EC:2.3.1.75; EC:2; EC:2.3.1	Acyltransferases; Diacylglycerol O-acyltransferase; Long-chain-alcohol O-fatty-acyltransferase; Transferases; Acyltransferases
true	[BLASTED]	PMGT_00020347-RA	putative E3 ubiquitin-protein ligase RING1a isoform X1	1906	5	1.0714e-163	75.69
true	[BLASTED, MAPPED, GO-SLIM]	PMGT_00020346-RA	squamosa promoter-binding protein 1-like isoform X1	1066	5	2.65037e-67	85.5	2	F:GO:0003677; C:GO:0005634	F:DNA binding; C:nucleus
true	[BLASTED, MAPPED]	PMGT_00020345-RA	mitotic checkpoint serine/threonine-protein kinase BUB1	1743	5	0	77.67	2	P:GO:0016310; F:GO:0016301	P:phosphorylation; F:kinase activity
true	[BLASTED, MAPPED, GO-SLIM]	PMGT_00020344-RA	ADP,ATP carrier protein 3, mitochondrial	1687	5	0	89.55	5	P:GO:0006810; P:GO:0009987; F:GO:0005215; C:GO:0005739; C:GO:0016020	P:transport; P:cellular process; F:transporter activity; C:mitochondrion; C:membrane	EC:7	Translocases
true	[BLASTED, MAPPED]	PMGT_00020349-RA	non-specific lipid-transfer protein 13-like	348	5	1.68825e-32	66.28	2	P:GO:0006869; F:GO:0008289	P:lipid transport; F:lipid binding
true	[BLASTED, MAPPED, GO-SLIM]	PMGT_00020348-RA	protein TPX2	2367	5	0	79.74	8	P:GO:0006464; P:GO:0007049; P:GO:0016043; F:GO:0005515; F:GO:0030234; C:GO:0005634; C:GO:0005737; C:GO:0005856	P:cellular protein modification process; P:cell cycle; P:cellular component organization; F:protein binding; F:enzyme regulator activity; C:nucleus; C:cytoplasm; C:cytoskeleton
true	[BLASTED, MAPPED]	PMGT_00019979-RA	zinc finger protein CONSTANS-LIKE 1 isoform X2	1133	5	1.73723e-98	70.91	1	C:GO:0005634	C:nucleus
true	[BLASTED, MAPPED, GO-SLIM]	PMGT_00019974-RB	splicing factor SF3a60 homolog	2848	5	0	90.7	3	P:GO:0006139; F:GO:0003723; C:GO:0005634	P:nucleobase-containing compound metabolic process; F:RNA binding; C:nucleus
true	[BLASTED, MAPPED, GO-SLIM]	PMGT_00019975-RA	probable plastid-lipid-associated protein 14, chloroplastic	3689	5	0	83.45	5	P:GO:0006464; P:GO:0007049; F:GO:0000166; F:GO:0016301; C:GO:0005634	P:cellular protein modification process; P:cell cycle; F:nucleotide binding; F:kinase activity; C:nucleus	EC:2.7.1; EC:2.7.11; EC:2.7.11.23; EC:2.7; EC:2; EC:2.7.11.22	Transferring phosphorus-containing groups; Transferring phosphorus-containing groups; [RNA-polymerase]-subunit kinase; Transferring phosphorus-containing groups; Transferases; Cyclin-dependent kinase
true	[BLASTED, MAPPED]	PMGT_00019976-RA	peptidyl-prolyl cis-trans isomerase CYP95 isoform X1	3718	5	3.12435e-168	57.05	1	C:GO:0005829	C:cytosol
true	[BLASTED]	PMGT_00019977-RA	histone-lysine N-methyltransferase ATX5	4452	5	0	81.12
true	[BLASTED, MAPPED, GO-SLIM]	PMGT_00019970-RA	putative RING-H2 finger protein ATL21A	1311	5	3.40707e-151	74.75	1	C:GO:0016020	C:membrane
true	[BLASTED, MAPPED, GO-SLIM]	PMGT_00019971-RA	glutamate synthase 1 [NADH], chloroplastic	1690	5	8.04135e-60	91.5	4	P:GO:0009058; P:GO:0009987; F:GO:0000166; F:GO:0003824	P:biosynthetic process; P:cellular process; F:nucleotide binding; F:catalytic activity	EC:1.4; EC:1.4.1.14; EC:1; EC:1.4.1	Acting on the CH-NH(2) group of donors; Glutamate synthase (NADH); Oxidoreductases; Acting on the CH-NH(2) group of donors
true	[BLASTED, MAPPED, GO-SLIM]	PMGT_00019972-RA	glutamate synthase 1 [NADH], chloroplastic isoform X1	8434	5	0	93.04	4	P:GO:0009058; P:GO:0009987; F:GO:0000166; F:GO:0003824	P:biosynthetic process; P:cellular process; F:nucleotide binding; F:catalytic activity	EC:1.4; EC:1.4.1.14; EC:1; EC:1.4.1	Acting on the CH-NH(2) group of donors; Glutamate synthase (NADH); Oxidoreductases; Acting on the CH-NH(2) group of donors
true	[BLASTED, MAPPED, GO-SLIM]	PMGT_00019973-RA	vesicle transport protein SFT2B	990	5	2.60376e-77	83.94	4	P:GO:0006810; P:GO:0009987; C:GO:0005794; C:GO:0016020	P:transport; P:cellular process; C:Golgi apparatus; C:membrane
true	[BLASTED, MAPPED]	PMGT_00021128-RA	(3S,6E)-nerolidol synthase 1	1491	5	0	68.48	4	F:GO:0000287; F:GO:0010333; F:GO:0016829; F:GO:0046872	F:magnesium ion binding; F:terpene synthase activity; F:lyase activity; F:metal ion binding
true	[NO-BLAST]	PMGT_00021129-RA	---NA---	828
true	[BLASTED]	PMGT_00021120-RA	L10-interacting MYB domain-containing protein-like	507	1	9.97685e-06	50
true	[BLASTED]	PMGT_00021121-RA	L10-interacting MYB domain-containing protein-like isoform X1	417	5	1.88662e-08	70.22
true	[BLASTED, MAPPED, GO-SLIM]	PMGT_00021122-RA	(3S,6E)-nerolidol synthase 1	2067	5	1.08287e-160	77.81	2	F:GO:0003824; F:GO:0005488	F:catalytic activity; F:binding	EC:4.2; EC:4; EC:4.2.3	Carbon-oxygen lyases; Lyases; Carbon-oxygen lyases
true	[BLASTED, MAPPED]	PMGT_00021123-RA	PREDICTED: uncharacterized protein LOC107059226	351	5	6.33743e-08	59.99	2	P:GO:0015074; F:GO:0003676	P:DNA integration; F:nucleic acid binding
true	[BLASTED, MAPPED, GO-SLIM]	PMGT_00021124-RA	spindle and kinetochore-associated protein 2 isoform X2	633	5	9.40421e-78	86.64	4	P:GO:0009987; F:GO:0005515; C:GO:0005737; C:GO:0005856	P:cellular process; F:protein binding; C:cytoplasm; C:cytoskeleton
true	[BLASTED, MAPPED, GO-SLIM]	PMGT_00021125-RA	PREDICTED: uncharacterized protein LOC107925112	1251	5	8.2643e-91	87.26	1	C:GO:0016020	C:membrane
true	[BLASTED, MAPPED, GO-SLIM]	PMGT_00021126-RA	PREDICTED: uncharacterized protein LOC104445478 isoform X2	2478	5	0	66.16	1	F:GO:0003723	F:RNA binding
true	[NO-BLAST]	PMGT_00021127-RA	---NA---	435
true	[BLASTED]	PMGT_00020839-RA	probable LRR receptor-like serine/threonine-protein kinase At5g45780	1869	5	0	87.16
true	[BLASTED, MAPPED, GO-SLIM]	PMGT_00020838-RA	receptor-like protein 51	1365	5	0	82.71	1	C:GO:0016020	C:membrane
true	[BLASTED]	PMGT_00020835-RA	PREDICTED: uncharacterized protein LOC103324978	474	5	1.88046e-14	44.27
true	[NO-BLAST]	PMGT_00020834-RA	---NA---	324
true	[NO-BLAST]	PMGT_00020837-RA	---NA---	336
true	[BLASTED, MAPPED, GO-SLIM]	PMGT_00020836-RA	WD repeat-containing protein 53	1620	5	0	85.49	8	P:GO:0005975; P:GO:0007049; P:GO:0009058; P:GO:0016043; F:GO:0005488; F:GO:0016740; C:GO:0005794; C:GO:0005886	P:carbohydrate metabolic process; P:cell cycle; P:biosynthetic process; P:cellular component organization; F:binding; F:transferase activity; C:Golgi apparatus; C:plasma membrane	EC:2.4.1.12; EC:2.4; EC:2; EC:2.4.1	Cellulose synthase (UDP-forming); Glycosyltransferases; Transferases; Glycosyltransferases
true	[BLASTED, MAPPED, GO-SLIM]	PMGT_00020831-RA	probable 2-oxoglutarate-dependent dioxygenase AOP1	987	5	5.2843e-122	68.44	1	F:GO:0003824	F:catalytic activity	EC:1	Oxidoreductases
true	[NO-BLAST]	PMGT_00020830-RA	---NA---	414
true	[BLASTED]	PMGT_00020833-RA	uncharacterized protein LOC110649668	837	5	2.71861e-65	58.95
true	[BLASTED, MAPPED, GO-SLIM]	PMGT_00020832-RA	probable 2-oxoglutarate-dependent dioxygenase AOP1	957	5	6.18592e-119	67.95	1	F:GO:0003824	F:catalytic activity	EC:1	Oxidoreductases
true	[BLASTED]	PMGT_00021329-RA	stigma-specific STIG1-like protein 1	420	5	7.34905e-47	65.48
true	[NO-BLAST]	PMGT_00021322-RA	---NA---	402
true	[BLASTED]	PMGT_00021323-RA	stigma-specific STIG1-like protein 1	465	5	3.79292e-49	63.07
true	[BLASTED, MAPPED, GO-SLIM]	PMGT_00021320-RA	ATP synthase subunit O, mitochondrial	1274	5	1.04257e-118	82.3	6	P:GO:0006139; P:GO:0006810; P:GO:0009058; F:GO:0003824; F:GO:0005215; C:GO:0016020	P:nucleobase-containing compound metabolic process; P:transport; P:biosynthetic process; F:catalytic activity; F:transporter activity; C:membrane	EC:7.1.2.2; EC:6; EC:7	H(+)-transporting two-sector ATPase; Ligases; Translocases
true	[BLASTED, MAPPED, GO-SLIM]	PMGT_00021321-RA	ribosome production factor 1 isoform X1	1617	5	0	88.26	2	P:GO:0006139; C:GO:0005730	P:nucleobase-containing compound metabolic process; C:nucleolus
true	[NO-BLAST]	PMGT_00021326-RA	---NA---	843
true	[NO-BLAST]	PMGT_00021327-RA	---NA---	143
true	[BLASTED]	PMGT_00021324-RA	stigma-specific STIG1-like protein 1	393	5	3.63126e-34	55.8
true	[NO-BLAST]	PMGT_00021325-RA	---NA---	1023
true	[NO-BLAST]	PMGT_00021498-RA	---NA---	300
true	[NO-BLAST]	PMGT_00021499-RA	---NA---	474
true	[BLASTED]	PMGT_00021511-RA	uncharacterized protein LOC111275424	1167	5	5.85099e-10	46.07
true	[NO-BLAST]	PMGT_00021510-RA	---NA---	213
true	[BLASTED, MAPPED]	PMGT_00021512-RA	PREDICTED: uncharacterized protein LOC104447732	1155	5	1.3212e-86	61.8	3	P:GO:0048564; P:GO:0080183; C:GO:0009535	P:photosystem I assembly; P:response to photooxidative stress; C:chloroplast thylakoid membrane
true	[BLASTED, MAPPED]	PMGT_00020671-RA	protein PHYTOCHROME KINASE SUBSTRATE 4	753	5	3.07031e-50	58.32	1	P:GO:0009638	P:phototropism
true	[BLASTED]	PMGT_00020670-RA	protein PHYTOCHROME KINASE SUBSTRATE 4	576	5	4.8119e-36	56.09
true	[NO-BLAST]	PMGT_00020676-RA	---NA---	798
true	[BLASTED, MAPPED, GO-SLIM]	PMGT_00020675-RA	L-2-hydroxyglutarate dehydrogenase, mitochondrial isoform X1	2051	5	0	85.98	2	F:GO:0003824; C:GO:0005739	F:catalytic activity; C:mitochondrion	EC:1.1; EC:1; EC:1.1.3.15; EC:1.1.99.2; EC:1.1.3	Acting on the CH-OH group of donors; Oxidoreductases; (S)-2-hydroxy-acid oxidase; L-2-hydroxyglutarate dehydrogenase; Acting on the CH-OH group of donors
true	[BLASTED, MAPPED, GO-SLIM]	PMGT_00020674-RA	probable U3 small nucleolar RNA-associated protein 11	690	5	5.80194e-146	93.97	2	P:GO:0006139; C:GO:0005730	P:nucleobase-containing compound metabolic process; C:nucleolus
true	[NO-BLAST]	PMGT_00020679-RA	---NA---	234
true	[BLASTED]	PMGT_00020678-RA	metacaspase-9-like	972	5	9.95163e-162	80.57
true	[BLASTED, MAPPED]	PMGT_00020588-RA	PREDICTED: stellacyanin-like	513	5	3.81718e-62	71.35	2	P:GO:0022900; F:GO:0009055	P:electron transport chain; F:electron transfer activity
true	[BLASTED, MAPPED]	PMGT_00020581-RA	inactive protein RESTRICTED TEV MOVEMENT 2	1090	5	2.61932e-24	51.81	2	C:GO:0016020; C:GO:0016021	C:membrane; C:integral component of membrane
true	[BLASTED, MAPPED, GO-SLIM]	PMGT_00020580-RA	annexin D8-like	1278	5	6.27405e-132	75.05	2	F:GO:0005488; C:GO:0005737	F:binding; C:cytoplasm
true	[BLASTED]	PMGT_00020583-RA	mavicyanin-like	522	5	1.8626e-36	68.39
true	[BLASTED, MAPPED]	PMGT_00020582-RA	mavicyanin-like	510	5	6.26623e-55	72.47	2	P:GO:0022900; F:GO:0009055	P:electron transport chain; F:electron transfer activity
true	[BLASTED]	PMGT_00020585-RA	blue copper protein-like	372	5	1.80027e-13	58.11
true	[BLASTED, MAPPED]	PMGT_00020584-RA	PREDICTED: stellacyanin-like	510	5	1.76397e-60	70.53	2	P:GO:0022900; F:GO:0009055	P:electron transport chain; F:electron transfer activity
true	[BLASTED]	PMGT_00020587-RA	wall-associated receptor kinase-like 8	1314	5	1.34679e-39	48.05
true	[BLASTED, MAPPED]	PMGT_00020586-RA	mavicyanin-like	276	5	3.81079e-22	68.58	4	P:GO:0022900; F:GO:0009055; C:GO:0016020; C:GO:0016021	P:electron transport chain; F:electron transfer activity; C:membrane; C:integral component of membrane
true	[BLASTED, MAPPED]	PMGT_00020956-RA	non-classical arabinogalactan protein 31-like	828	5	3.8415e-45	65.53	1	C:GO:0071944	C:cell periphery
true	[NO-BLAST]	PMGT_00020957-RA	---NA---	426
true	[NO-BLAST]	PMGT_00020958-RA	---NA---	258
true	[NO-BLAST]	PMGT_00020959-RA	---NA---	366
true	[BLASTED, MAPPED, GO-SLIM]	PMGT_00020422-RA	plant cysteine oxidase 5-like isoform X1	1519	5	1.72459e-151	92.54	2	F:GO:0003824; F:GO:0005488	F:catalytic activity; F:binding	EC:1.13.11; EC:1.13.11.20; EC:1.13; EC:1	Acting on single donors with incorporation of molecular oxygen (oxygenases). The oxygen incorporated need not be derived from O(2); Cysteine dioxygenase; Acting on single donors with incorporation of molecular oxygen (oxygenases). The oxygen incorporated need not be derived from O(2); Oxidoreductases
true	[BLASTED, MAPPED, GO-SLIM]	PMGT_00020423-RA	ATP synthase subunit b', chloroplastic-like	315	5	2.45881e-08	79.64	6	P:GO:0006139; P:GO:0006810; P:GO:0009058; F:GO:0005215; C:GO:0009536; C:GO:0016020	P:nucleobase-containing compound metabolic process; P:transport; P:biosynthetic process; F:transporter activity; C:plastid; C:membrane	EC:7	Translocases
true	[NO-BLAST]	PMGT_00020420-RA	---NA---	456
true	[BLASTED]	PMGT_00020421-RA	two-component response regulator ORR24	1152	5	3.45639e-80	55.22
true	[BLASTED, MAPPED]	PMGT_00020426-RA	AP2/ERF and B3 domain-containing transcription factor At1g50680	657	5	8.19493e-53	52.26	4	P:GO:0006355; F:GO:0003677; F:GO:0003700; C:GO:0005634	P:regulation of transcription, DNA-templated; F:DNA binding; F:DNA-binding transcription factor activity; C:nucleus
true	[BLASTED, MAPPED, GO-SLIM]	PMGT_00020427-RA	shaggy-related protein kinase eta isoform X1	1739	5	0	80.54	5	P:GO:0006464; P:GO:0007165; F:GO:0000166; F:GO:0016301; C:GO:0005829	P:cellular protein modification process; P:signal transduction; F:nucleotide binding; F:kinase activity; C:cytosol	EC:2.7.1; EC:2.7.11; EC:2.7.11.1; EC:2.7; EC:2	Transferring phosphorus-containing groups; Transferring phosphorus-containing groups; Non-specific serine/threonine protein kinase; Transferring phosphorus-containing groups; Transferases
true	[BLASTED, MAPPED, GO-SLIM]	PMGT_00020424-RA	phospholipase A1-IIdelta	1615	5	0	81.33	2	P:GO:0006629; F:GO:0016787	P:lipid metabolic process; F:hydrolase activity	EC:3.1; EC:3.1.1.32; EC:3; EC:3.1.1; EC:3.1.1.1	Acting on ester bonds; Phospholipase A(1); Hydrolases; Acting on ester bonds; Carboxylesterase
true	[NO-BLAST]	PMGT_00020425-RA	---NA---	261
true	[BLASTED, MAPPED, GO-SLIM]	PMGT_00020428-RA	60S ribosomal protein L11	1640	5	2.66079e-124	99.01	6	P:GO:0006412; P:GO:0016043; F:GO:0003723; F:GO:0005198; C:GO:0005829; C:GO:0005840	P:translation; P:cellular component organization; F:RNA binding; F:structural molecule activity; C:cytosol; C:ribosome
true	[BLASTED, MAPPED, GO-SLIM]	PMGT_00020429-RA	ras-related protein Rab11D	1335	5	1.46919e-140	95.89	3	F:GO:0000166; F:GO:0016787; C:GO:0005768	F:nucleotide binding; F:hydrolase activity; C:endosome	EC:3.6.1; EC:3.6; EC:3; EC:3.6.1.15	Acting on acid anhydrides; Acting on acid anhydrides; Hydrolases; Nucleoside-triphosphate phosphatase
true	[BLASTED, MAPPED, GO-SLIM]	PMGT_00020987-RA	protein RTF1 homolog	2425	5	0	81.05	3	F:GO:0003677; F:GO:0005515; C:GO:0005654	F:DNA binding; F:protein binding; C:nucleoplasm
true	[NO-BLAST]	PMGT_00021344-RA	---NA---	318
true	[BLASTED, MAPPED, GO-SLIM]	PMGT_00021345-RA	O-fucosyltransferase 15-like isoform X1	2307	5	0	85.71	3	P:GO:0005975; F:GO:0016740; C:GO:0016020	P:carbohydrate metabolic process; F:transferase activity; C:membrane	EC:2	Transferases
true	[BLASTED]	PMGT_00021347-RA	PREDICTED: uncharacterized protein At4g22160-like	1050	5	4.44663e-34	62.82
true	[BLASTED, MAPPED, GO-SLIM]	PMGT_00021340-RA	leucine--tRNA ligase, chloroplastic/mitochondrial isoform X1	3510	5	0	87.67	5	P:GO:0006139; P:GO:0006412; F:GO:0000166; F:GO:0016787; C:GO:0005829	P:nucleobase-containing compound metabolic process; P:translation; F:nucleotide binding; F:hydrolase activity; C:cytosol	EC:3.1; EC:6.1; EC:6.1.1.4; EC:3; EC:6.1.1; EC:6; EC:3.1.1; EC:3.1.1.1	Acting on ester bonds; Forming carbon-oxygen bonds; Leucine--tRNA ligase; Hydrolases; Forming carbon-oxygen bonds; Ligases; Acting on ester bonds; Carboxylesterase
true	[BLASTED, MAPPED, GO-SLIM]	PMGT_00021341-RA	NADH dehydrogenase [ubiquinone] iron-sulfur protein 5-B	1585	5	6.58839e-47	92.72	3	P:GO:0016043; C:GO:0005739; C:GO:0016020	P:cellular component organization; C:mitochondrion; C:membrane
true	[BLASTED, MAPPED]	PMGT_00019839-RA	dehydration-responsive element-binding protein 1A	861	5	1.1867e-74	71.89	5	P:GO:0006355; P:GO:0006952; F:GO:0003677; F:GO:0003700; C:GO:0005634	P:regulation of transcription, DNA-templated; P:defense response; F:DNA binding; F:DNA-binding transcription factor activity; C:nucleus
true	[BLASTED, MAPPED, GO-SLIM]	PMGT_00019838-RA	post-GPI attachment to proteins factor 3-like	1705	5	0	91.87	7	P:GO:0006464; P:GO:0006629; P:GO:0009058; F:GO:0016787; C:GO:0005783; C:GO:0005794; C:GO:0016020	P:cellular protein modification process; P:lipid metabolic process; P:biosynthetic process; F:hydrolase activity; C:endoplasmic reticulum; C:Golgi apparatus; C:membrane	EC:3.1; EC:3	Acting on ester bonds; Hydrolases
true	[BLASTED, MAPPED, GO-SLIM]	PMGT_00019831-RA	peroxidase 66	1906	5	0	87.94	8	P:GO:0006950; P:GO:0009056; P:GO:0009987; P:GO:0042221; F:GO:0003824; F:GO:0005488; C:GO:0005576; C:GO:0005618	P:response to stress; P:catabolic process; P:cellular process; P:response to chemical; F:catalytic activity; F:binding; C:extracellular region; C:cell wall	EC:1.11; EC:1; EC:1.11.1	Acting on a peroxide as acceptor; Oxidoreductases; Acting on a peroxide as acceptor
true	[BLASTED, MAPPED, GO-SLIM]	PMGT_00019830-RA	uncharacterized protein LOC110630950 isoform X2	1665	5	1.38025e-131	83.96	4	P:GO:0006464; F:GO:0003824; F:GO:0030246; C:GO:0005783	P:cellular protein modification process; F:catalytic activity; F:carbohydrate binding; C:endoplasmic reticulum	EC:1.14.11; EC:1; EC:1.14; EC:1.14.11.2	Acting on paired donors, with incorporation or reduction of molecular oxygen. The oxygen incorporated need not be derived from O(2); Oxidoreductases; Acting on paired donors, with incorporation or reduction of molecular oxygen. The oxygen incorporated need not be derived from O(2); Procollagen-proline 4-dioxygenase
true	[NO-BLAST]	PMGT_00019833-RA	---NA---	210
true	[BLASTED, MAPPED, GO-SLIM]	PMGT_00019835-RA	protein HOTHEAD	2824	5	0	78.82	2	F:GO:0000166; F:GO:0003824	F:nucleotide binding; F:catalytic activity	EC:1.1; EC:1; EC:4	Acting on the CH-OH group of donors; Oxidoreductases; Lyases
true	[BLASTED, MAPPED, GO-SLIM]	PMGT_00019834-RA	cyclin-dependent protein kinase inhibitor SMR1-like	297	5	1.31244e-13	59.99	3	P:GO:0007049; P:GO:0016043; C:GO:0005634	P:cell cycle; P:cellular component organization; C:nucleus
true	[BLASTED, MAPPED, GO-SLIM]	PMGT_00019837-RB	ABC transporter B family member 28	4893	5	0	88.76	7	P:GO:0006810; P:GO:0009987; F:GO:0000166; F:GO:0005215; F:GO:0016787; C:GO:0009536; C:GO:0016020	P:transport; P:cellular process; F:nucleotide binding; F:transporter activity; F:hydrolase activity; C:plastid; C:membrane	EC:3.6.1; EC:3.6; EC:3; EC:7; EC:7.2.2; EC:3.6.1.15	Acting on acid anhydrides; Acting on acid anhydrides; Hydrolases; Translocases; Catalysing the translocation of inorganic cations; Nucleoside-triphosphate phosphatase
true	[BLASTED]	PMGT_00019837-RA	pentatricopeptide repeat-containing protein At2g22410, mitochondrial	5007	5	0	78.8
true	[BLASTED]	PMGT_00019836-RA	uncharacterized protein LOC110632972	408	5	1.4597e-49	73.59
true	[BLASTED]	PMGT_00020159-RA	nuclear factor 7, brain	579	5	8.41421e-61	63.43
true	[BLASTED, MAPPED, GO-SLIM]	PMGT_00020152-RA	GDSL esterase/lipase At2g04570-like	1423	5	0	86.68	1	F:GO:0016787	F:hydrolase activity	EC:3.1; EC:3	Acting on ester bonds; Hydrolases
true	[BLASTED, MAPPED, GO-SLIM]	PMGT_00020153-RA	centromere/kinetochore protein zw10 homolog	3465	5	0	83.1	5	P:GO:0006810; P:GO:0007049; P:GO:0016043; C:GO:0005634; C:GO:0005737	P:transport; P:cell cycle; P:cellular component organization; C:nucleus; C:cytoplasm
true	[BLASTED, MAPPED, GO-SLIM]	PMGT_00020151-RA	GDSL esterase/lipase At2g42990-like	1499	5	3.02763e-169	82.91	1	F:GO:0016787	F:hydrolase activity	EC:3.1; EC:3	Acting on ester bonds; Hydrolases
true	[BLASTED, MAPPED, GO-SLIM]	PMGT_00020154-RA	triacylglycerol lipase 2	1233	5	0	81.48	3	P:GO:0006629; P:GO:0009056; F:GO:0016787	P:lipid metabolic process; P:catabolic process; F:hydrolase activity	EC:3.1; EC:3	Acting on ester bonds; Hydrolases
true	[BLASTED, MAPPED, GO-SLIM]	PMGT_00020155-RA	triacylglycerol lipase 2-like	1122	5	0	84.12	3	P:GO:0006629; P:GO:0009056; F:GO:0016787	P:lipid metabolic process; P:catabolic process; F:hydrolase activity	EC:3.1; EC:3	Acting on ester bonds; Hydrolases
true	[BLASTED, MAPPED]	PMGT_00020219-RA	circumsporozoite protein-like	582	5	8.7458e-20	67.65	2	C:GO:0016020; C:GO:0016021	C:membrane; C:integral component of membrane
true	[BLASTED, MAPPED, GO-SLIM]	PMGT_00020215-RA	PREDICTED: uncharacterized protein LOC108984390 isoform X2	327	5	6.11539e-26	78.57	2	F:GO:0016740; C:GO:0016020	F:transferase activity; C:membrane	EC:2.4; EC:2; EC:2.4.1	Glycosyltransferases; Transferases; Glycosyltransferases
true	[BLASTED]	PMGT_00020217-RA	cysteine-rich repeat secretory protein 38-like	1002	5	6.52012e-112	74.5
true	[BLASTED]	PMGT_00020216-RA	cysteine-rich repeat secretory protein 38	732	5	5.00835e-124	80.96
true	[BLASTED, MAPPED]	PMGT_00020211-RA	zinc finger protein CONSTANS-LIKE 12-like	1125	5	2.14218e-95	58.67	2	F:GO:0008270; C:GO:0005634	F:zinc ion binding; C:nucleus
true	[BLASTED, MAPPED, GO-SLIM]	PMGT_00020210-RA	SPX and EXS domain-containing protein 1 isoform X1	1932	5	0	90.81	1	C:GO:0016020	C:membrane
true	[BLASTED, MAPPED, GO-SLIM]	PMGT_00020213-RA	PREDICTED: uncharacterized protein LOC107947561	607	5	3.30605e-113	85.74	2	F:GO:0016740; C:GO:0016020	F:transferase activity; C:membrane	EC:2.4; EC:2; EC:2.4.1	Glycosyltransferases; Transferases; Glycosyltransferases
true	[BLASTED, MAPPED]	PMGT_00021014-RA	PREDICTED: uncharacterized protein LOC18596921	1395	5	1.67882e-127	62.96	1	C:GO:0005634	C:nucleus
true	[BLASTED, MAPPED, GO-SLIM]	PMGT_00021015-RA	uncharacterized protein LOC112036164	2030	5	7.65584e-173	72.58	1	C:GO:0016020	C:membrane
true	[BLASTED, MAPPED, GO-SLIM]	PMGT_00021016-RA	secretory carrier-associated membrane protein 3-like	873	5	2.5105e-144	78.55	4	P:GO:0006810; C:GO:0005768; C:GO:0005794; C:GO:0016020	P:transport; C:endosome; C:Golgi apparatus; C:membrane
true	[BLASTED, MAPPED, GO-SLIM]	PMGT_00021017-RA	uncharacterized protein LOC21389805	1399	5	1.22623e-170	83.89	1	C:GO:0016020	C:membrane
true	[NO-BLAST]	PMGT_00021010-RA	---NA---	402
true	[BLASTED, MAPPED, GO-SLIM]	PMGT_00021011-RA	katanin p80 WD40 repeat-containing subunit B1 homolog isoform X1	3997	5	0	65.86	2	P:GO:0016043; C:GO:0005856	P:cellular component organization; C:cytoskeleton
true	[NO-BLAST]	PMGT_00021012-RA	---NA---	327
true	[BLASTED, MAPPED, GO-SLIM]	PMGT_00021013-RA	agamous-like MADS-box protein AGL82	843	5	9.37888e-41	64	1	F:GO:0005488	F:binding
true	[BLASTED, MAPPED, GO-SLIM]	PMGT_00021018-RA	secretory carrier-associated membrane protein 3-like	768	5	2.17119e-116	69.68	2	C:GO:0005794; C:GO:0016020	C:Golgi apparatus; C:membrane
true	[BLASTED]	PMGT_00021019-RA	secretory carrier-associated membrane protein 3-like	1545	5	0	90.56
true	[BLASTED, MAPPED, GO-SLIM]	PMGT_00021256-RA	tRNA wybutosine-synthesizing protein 2/3/4	3725	5	0	75.93	2	P:GO:0008152; F:GO:0016740	P:metabolic process; F:transferase activity	EC:2	Transferases
true	[BLASTED]	PMGT_00021257-RA	metalloendoproteinase 1-like	882	5	5.02434e-67	56.91
true	[BLASTED]	PMGT_00021254-RA	uncharacterized protein LOC105649338	675	5	7.03146e-79	70.8
true	[BLASTED, MAPPED, GO-SLIM]	PMGT_00021255-RA	peroxidase 42	1703	5	0	92.6	8	P:GO:0006950; P:GO:0009056; P:GO:0009987; P:GO:0042221; F:GO:0003824; F:GO:0005488; C:GO:0005576; C:GO:0005618	P:response to stress; P:catabolic process; P:cellular process; P:response to chemical; F:catalytic activity; F:binding; C:extracellular region; C:cell wall	EC:1.11; EC:1; EC:1.11.1	Acting on a peroxide as acceptor; Oxidoreductases; Acting on a peroxide as acceptor
true	[BLASTED]	PMGT_00021252-RA	PREDICTED: uncharacterized protein LOC104436936 isoform X2	939	5	4.37693e-50	76.34
true	[BLASTED]	PMGT_00021250-RA	uncharacterized protein LOC110603940	375	5	2.52042e-23	58.65
true	[NO-BLAST]	PMGT_00021251-RA	---NA---	465
true	[BLASTED]	PMGT_00021258-RA	metalloendoproteinase 1-like	882	5	5.71515e-71	58.06
true	[NO-BLAST]	PMGT_00021259-RA	---NA---	207
true	[BLASTED, MAPPED, GO-SLIM]	PMGT_00019729-RA	anthocyanidin 3-O-glucosyltransferase 2	2340	5	2.80598e-175	68.66	1	F:GO:0016740	F:transferase activity	EC:2	Transferases
true	[BLASTED, MAPPED, GO-SLIM]	PMGT_00019728-RA	protein EXPORTIN 1A	4501	5	0	96.46	5	P:GO:0006810; P:GO:0009987; F:GO:0003674; C:GO:0005634; C:GO:0005737	P:transport; P:cellular process; F:molecular_function; C:nucleus; C:cytoplasm
true	[BLASTED, MAPPED, GO-SLIM]	PMGT_00019721-RA	histone acetyltransferase MCC1	1552	5	1.10688e-126	81.85	5	P:GO:0006464; P:GO:0016043; F:GO:0016740; C:GO:0005794; C:GO:0016020	P:cellular protein modification process; P:cellular component organization; F:transferase activity; C:Golgi apparatus; C:membrane	EC:2.3; EC:2; EC:2.3.1.48; EC:2.3.1	Acyltransferases; Transferases; Histone acetyltransferase; Acyltransferases
true	[BLASTED]	PMGT_00019720-RA	transcription factor MYB41-like	1392	5	4.34799e-85	86.83
true	[BLASTED]	PMGT_00019723-RA	NADH dehydrogenase [ubiquinone] iron-sulfur protein 6, mitochondrial-like	747	5	3.07251e-56	85.97
true	[BLASTED, MAPPED, GO-SLIM]	PMGT_00019722-RA	ATPase family AAA domain-containing protein 3	2647	5	0	86.84	5	P:GO:0016043; F:GO:0000166; F:GO:0016787; C:GO:0005739; C:GO:0009536	P:cellular component organization; F:nucleotide binding; F:hydrolase activity; C:mitochondrion; C:plastid	EC:3.6.1; EC:3.6; EC:3; EC:3.6.1.15	Acting on acid anhydrides; Acting on acid anhydrides; Hydrolases; Nucleoside-triphosphate phosphatase
true	[BLASTED]	PMGT_00019725-RA	D-xylose-proton symporter-like 2	2303	5	0	91.73
true	[BLASTED]	PMGT_00019724-RA	pentatricopeptide repeat-containing protein At5g27270	3287	5	0	75.67
true	[BLASTED, MAPPED, GO-SLIM]	PMGT_00019727-RA	ER lumen protein-retaining receptor	1310	5	6.13989e-128	91.47	6	P:GO:0006810; P:GO:0009987; F:GO:0005488; C:GO:0005783; C:GO:0005794; C:GO:0016020	P:transport; P:cellular process; F:binding; C:endoplasmic reticulum; C:Golgi apparatus; C:membrane
true	[BLASTED, MAPPED, GO-SLIM]	PMGT_00019726-RA	probable NADH dehydrogenase [ubiquinone] 1 alpha subcomplex subunit 12	915	5	1.08372e-97	93.2	5	P:GO:0006091; P:GO:0006950; F:GO:0003824; C:GO:0005739; C:GO:0016020	P:generation of precursor metabolites and energy; P:response to stress; F:catalytic activity; C:mitochondrion; C:membrane	EC:7.1.1.2; EC:1.6; EC:1; EC:1.6.5.11; EC:1.6.5; EC:1.6.99.3; EC:1.6.5.2	NADH:ubiquinone reductase (H(+)-translocating); Acting on NADH or NADPH; Oxidoreductases; NADH dehydrogenase (quinone); Acting on NADH or NADPH; NADH dehydrogenase; NAD(P)H dehydrogenase (quinone)
true	[BLASTED, MAPPED, GO-SLIM]	PMGT_00021421-RA	transcriptional adapter ADA2-like	2506	5	0	84.34	7	P:GO:0006139; P:GO:0006464; P:GO:0009058; P:GO:0016043; F:GO:0003682; F:GO:0140110; C:GO:0005634	P:nucleobase-containing compound metabolic process; P:cellular protein modification process; P:biosynthetic process; P:cellular component organization; F:chromatin binding; F:transcription regulator activity; C:nucleus
true	[BLASTED, MAPPED]	PMGT_00021420-RA	PREDICTED: uncharacterized protein LOC104441498 isoform X1	2582	5	3.28289e-129	55.82	2	P:GO:0006325; F:GO:0003682	P:chromatin organization; F:chromatin binding
true	[NO-BLAST]	PMGT_00021423-RA	---NA---	228
true	[BLASTED, MAPPED]	PMGT_00021422-RA	tRNA(His) guanylyltransferase 1	705	5	1.28827e-20	52.05	2	F:GO:0016740; F:GO:0016779	F:transferase activity; F:nucleotidyltransferase activity
true	[BLASTED]	PMGT_00021424-RA	PREDICTED: uncharacterized protein LOC103327018	522	5	1.99549e-15	49.94
true	[NO-BLAST]	PMGT_00021427-RA	---NA---	357
true	[BLASTED, MAPPED, GO-SLIM]	PMGT_00021426-RA	probably inactive leucine-rich repeat receptor-like protein kinase At5g06940	1675	5	5.15237e-38	77.74	4	P:GO:0006464; F:GO:0000166; F:GO:0016301; C:GO:0005886	P:cellular protein modification process; F:nucleotide binding; F:kinase activity; C:plasma membrane	EC:2.7.1; EC:2.7; EC:2	Transferring phosphorus-containing groups; Transferring phosphorus-containing groups; Transferases
true	[BLASTED, MAPPED, GO-SLIM]	PMGT_00021429-RA	inositol transporter 4 isoform X1	2223	5	0	92	4	P:GO:0006810; P:GO:0009987; F:GO:0005215; C:GO:0016020	P:transport; P:cellular process; F:transporter activity; C:membrane	EC:7	Translocases
true	[BLASTED, MAPPED]	PMGT_00021428-RA	homeobox-leucine zipper protein HAT22	936	5	5.5779e-50	61.17	6	P:GO:0006355; P:GO:0006357; F:GO:0000981; F:GO:0003677; F:GO:0043565; C:GO:0005634	P:regulation of transcription, DNA-templated; P:regulation of transcription by RNA polymerase II; F:DNA-binding transcription factor activity, RNA polymerase II-specific; F:DNA binding; F:sequence-specific DNA binding; C:nucleus
true	[BLASTED, MAPPED, GO-SLIM]	PMGT_00020295-RA	xanthohumol 4'-O-methyltransferase	441	5	7.24808e-69	82.95	4	P:GO:0009058; P:GO:0009987; F:GO:0005515; F:GO:0016740	P:biosynthetic process; P:cellular process; F:protein binding; F:transferase activity	EC:2.1; EC:2; EC:2.1.1	Transferring one-carbon groups; Transferases; Transferring one-carbon groups
true	[BLASTED]	PMGT_00020840-RA	calcium-transporting ATPase 12, plasma membrane-type-like	333	5	1.95192e-18	59.46
true	[BLASTED, MAPPED, GO-SLIM]	PMGT_00020841-RB	shaggy-related protein kinase eta	1914	5	0	93.57	5	P:GO:0006464; P:GO:0007165; F:GO:0000166; F:GO:0016301; C:GO:0005829	P:cellular protein modification process; P:signal transduction; F:nucleotide binding; F:kinase activity; C:cytosol	EC:2.7.1; EC:2.7.11; EC:2.7.11.1; EC:2.7; EC:2	Transferring phosphorus-containing groups; Transferring phosphorus-containing groups; Non-specific serine/threonine protein kinase; Transferring phosphorus-containing groups; Transferases
true	[BLASTED, MAPPED, GO-SLIM]	PMGT_00020841-RA	shaggy-related protein kinase eta	2034	5	0	93.57	5	P:GO:0006464; P:GO:0007165; F:GO:0000166; F:GO:0016301; C:GO:0005829	P:cellular protein modification process; P:signal transduction; F:nucleotide binding; F:kinase activity; C:cytosol	EC:2.7.1; EC:2.7.11; EC:2.7.11.1; EC:2.7; EC:2	Transferring phosphorus-containing groups; Transferring phosphorus-containing groups; Non-specific serine/threonine protein kinase; Transferring phosphorus-containing groups; Transferases
true	[NO-BLAST]	PMGT_00020842-RA	---NA---	960
true	[BLASTED, MAPPED]	PMGT_00020843-RA	MLP-like protein 328	866	5	4.49949e-47	72.66	1	P:GO:0006952	P:defense response
true	[BLASTED, MAPPED]	PMGT_00020844-RA	MLP-like protein 328	826	5	2.72056e-48	72.58	1	P:GO:0006952	P:defense response
true	[BLASTED, MAPPED, GO-SLIM]	PMGT_00020845-RA	O-fucosyltransferase 8 isoform X1	2019	5	0	78.62	3	P:GO:0005975; F:GO:0016740; C:GO:0016020	P:carbohydrate metabolic process; F:transferase activity; C:membrane	EC:2	Transferases
true	[BLASTED, MAPPED, GO-SLIM]	PMGT_00020056-RA	zinc finger with UFM1-specific peptidase domain protein isoform X1	2458	5	3.39306e-179	72.16	2	P:GO:0008152; C:GO:0005634	P:metabolic process; C:nucleus
true	[BLASTED, MAPPED, GO-SLIM]	PMGT_00020847-RA	CBL-interacting protein kinase 5	1368	5	0	84.45	4	P:GO:0006464; P:GO:0007165; F:GO:0000166; F:GO:0016301	P:cellular protein modification process; P:signal transduction; F:nucleotide binding; F:kinase activity	EC:2.7.1; EC:2.7.11; EC:2.7.11.1; EC:2.7; EC:2	Transferring phosphorus-containing groups; Transferring phosphorus-containing groups; Non-specific serine/threonine protein kinase; Transferring phosphorus-containing groups; Transferases
true	[BLASTED, MAPPED, GO-SLIM]	PMGT_00020059-RA	autophagy-related protein 13a	2858	5	0	78.78	7	P:GO:0006464; P:GO:0009056; P:GO:0016043; F:GO:0005515; F:GO:0030234; C:GO:0005829; C:GO:0016020	P:cellular protein modification process; P:catabolic process; P:cellular component organization; F:protein binding; F:enzyme regulator activity; C:cytosol; C:membrane
true	[BLASTED]	PMGT_00020058-RA	membrane protein of ER body-like protein isoform X1	675	5	2.87106e-10	56.49
true	[BLASTED, MAPPED, GO-SLIM]	PMGT_00020940-RA	pre-rRNA-processing protein TSR2 homolog isoform X2	958	5	4.41529e-40	70.11	1	P:GO:0006139	P:nucleobase-containing compound metabolic process
true	[BLASTED]	PMGT_00020943-RA	auxin-repressed 12.5 kDa protein-like	1024	5	1.70163e-53	80.92
true	[BLASTED]	PMGT_00020942-RA	uncharacterized protein LOC107468217	654	5	1.96801e-15	50.88
true	[BLASTED, MAPPED, GO-SLIM]	PMGT_00020945-RA	mitochondrial arginine transporter BAC1 isoform X1	1290	5	0	92.66	4	P:GO:0006810; P:GO:0009987; F:GO:0005215; C:GO:0016020	P:transport; P:cellular process; F:transporter activity; C:membrane	EC:7	Translocases
true	[BLASTED]	PMGT_00020944-RA	glyoxysomal processing protease, glyoxysomal isoform X1	2417	5	0	63.99
true	[BLASTED, MAPPED, GO-SLIM]	PMGT_00020947-RA	probable xyloglucan 6-xylosyltransferase 5	1146	5	2.34891e-139	75.61	7	P:GO:0005975; P:GO:0009058; P:GO:0009987; F:GO:0016740; C:GO:0005768; C:GO:0005794; C:GO:0016020	P:carbohydrate metabolic process; P:biosynthetic process; P:cellular process; F:transferase activity; C:endosome; C:Golgi apparatus; C:membrane	EC:2.4; EC:2; EC:2.4.1	Glycosyltransferases; Transferases; Glycosyltransferases
true	[BLASTED, MAPPED, GO-SLIM]	PMGT_00020946-RA	squamosa promoter-binding-like protein 3	1155	5	3.20318e-47	78.4	1	F:GO:0005488	F:binding
true	[BLASTED]	PMGT_00020949-RA	B3 domain-containing transcription factor LEC2	1344	5	2.27824e-81	63.64
true	[BLASTED, MAPPED]	PMGT_00020948-RA	dof zinc finger protein DOF1.4-like	978	5	7.32081e-77	59.27	3	P:GO:0006355; F:GO:0003677; C:GO:0005634	P:regulation of transcription, DNA-templated; F:DNA binding; C:nucleus
true	[NO-BLAST]	PMGT_00021099-RA	---NA---	237
true	[NO-BLAST]	PMGT_00021094-RA	---NA---	270
true	[BLASTED]	PMGT_00021090-RA	G-type lectin S-receptor-like serine/threonine-protein kinase B120 isoform X1	3108	5	0	76.65
true	[NO-BLAST]	PMGT_00021091-RA	---NA---	363
true	[BLASTED, MAPPED, GO-SLIM]	PMGT_00021092-RA	G-type lectin S-receptor-like serine/threonine-protein kinase At1g61370	657	5	1.11323e-39	50.98	1	F:GO:0016301	F:kinase activity	EC:2.7; EC:2	Transferring phosphorus-containing groups; Transferases
true	[BLASTED]	PMGT_00021093-RA	G-type lectin S-receptor-like serine/threonine-protein kinase At1g61370	651	5	1.7955e-81	77.06
true	[NO-BLAST]	PMGT_00020556-RA	---NA---	291
true	[BLASTED]	PMGT_00020557-RA	uncharacterized protein LOC18771827 isoform X2	2071	5	1.23252e-161	61.74
true	[BLASTED, MAPPED, GO-SLIM]	PMGT_00020554-RA	ankyrin repeat-containing protein NPR4-like	468	5	1.98939e-65	80.76	1	C:GO:0016020	C:membrane
true	[BLASTED, MAPPED]	PMGT_00020552-RA	uncharacterized protein LOC112003068	2135	5	4.72631e-79	62.7	2	C:GO:0016020; C:GO:0016021	C:membrane; C:integral component of membrane
true	[BLASTED, MAPPED]	PMGT_00020553-RA	hypothetical protein PHAVU_006G051200g	4029	5	1.12746e-158	61.01	2	C:GO:0016020; C:GO:0016021	C:membrane; C:integral component of membrane
true	[BLASTED, MAPPED]	PMGT_00020550-RA	defensin-like protein 182	627	4	5.49136e-14	63.61	2	P:GO:0031640; P:GO:0050832	P:killing of cells of other organism; P:defense response to fungus
true	[BLASTED]	PMGT_00020551-RA	uncharacterized protein LOC107432699	1328	5	2.54506e-60	67.36
true	[BLASTED, MAPPED]	PMGT_00020398-RA	transcription factor MYB119-like	1374	5	1.26994e-85	53.25	5	P:GO:0006355; P:GO:0006357; F:GO:0000978; F:GO:0000981; C:GO:0005634	P:regulation of transcription, DNA-templated; P:regulation of transcription by RNA polymerase II; F:RNA polymerase II cis-regulatory region sequence-specific DNA binding; F:DNA-binding transcription factor activity, RNA polymerase II-specific; C:nucleus
true	[NO-BLAST]	PMGT_00020399-RA	---NA---	228
true	[BLASTED]	PMGT_00020390-RA	sodium/calcium exchanger NCL-like	1740	5	0	79.26
true	[BLASTED, MAPPED]	PMGT_00020391-RA	E3 ubiquitin-protein ligase ATL41-like	738	5	6.8989e-81	68.89	2	C:GO:0016020; C:GO:0016021	C:membrane; C:integral component of membrane
true	[BLASTED, MAPPED, GO-SLIM]	PMGT_00020392-RA	transcription factor TCP4-like	1675	5	5.17902e-80	63.55	1	P:GO:0008150	P:biological_process
true	[BLASTED]	PMGT_00020393-RA	coilin isoform X2	669	5	2.95531e-21	84.39
true	[NO-BLAST]	PMGT_00020394-RA	---NA---	312
true	[NO-BLAST]	PMGT_00020395-RA	---NA---	201
true	[NO-BLAST]	PMGT_00020396-RA	---NA---	282
true	[BLASTED, MAPPED]	PMGT_00020397-RA	CLAVATA3/ESR (CLE)-related protein 6-like	267	5	1.20767e-08	57.21	6	P:GO:0007275; P:GO:0030154; P:GO:0045168; C:GO:0005576; C:GO:0005615; C:GO:0048046	P:multicellular organism development; P:cell differentiation; P:cell-cell signaling involved in cell fate commitment; C:extracellular region; C:extracellular space; C:apoplast
true	[BLASTED, MAPPED, GO-SLIM]	PMGT_00019945-RA	PREDICTED: uncharacterized protein LOC105801820	1000	5	1.76802e-79	70.79	6	P:GO:0009056; P:GO:0009987; P:GO:0019538; F:GO:0005515; C:GO:0005768; C:GO:0016020	P:catabolic process; P:cellular process; P:protein metabolic process; F:protein binding; C:endosome; C:membrane
true	[BLASTED, MAPPED, GO-SLIM]	PMGT_00019944-RA	PREDICTED: hevamine-A	900	5	3.18594e-161	88.54	3	P:GO:0005975; F:GO:0016787; C:GO:0005576	P:carbohydrate metabolic process; F:hydrolase activity; C:extracellular region	EC:3.2; EC:3; EC:3.2.1.14; EC:3.2.1	Glycosylases; Hydrolases; Chitinase; Glycosylases
true	[BLASTED, MAPPED]	PMGT_00019947-RA	probable inactive receptor kinase At4g23740	1758	5	0	70.51	5	P:GO:0006468; F:GO:0004672; F:GO:0005524; C:GO:0016020; C:GO:0016021	P:protein phosphorylation; F:protein kinase activity; F:ATP binding; C:membrane; C:integral component of membrane
true	[BLASTED]	PMGT_00019941-RA	protein timeless homolog isoform X2	4305	5	0	71.48
true	[BLASTED, MAPPED, GO-SLIM]	PMGT_00019940-RA	G-type lectin S-receptor-like serine/threonine-protein kinase At5g24080	2184	5	0	79.82	6	P:GO:0006464; P:GO:0007154; P:GO:0009856; F:GO:0000166; F:GO:0016301; C:GO:0016020	P:cellular protein modification process; P:cell communication; P:pollination; F:nucleotide binding; F:kinase activity; C:membrane	EC:2.7.1; EC:2.7.11; EC:2.7.11.1; EC:2.7; EC:2	Transferring phosphorus-containing groups; Transferring phosphorus-containing groups; Non-specific serine/threonine protein kinase; Transferring phosphorus-containing groups; Transferases
true	[BLASTED, MAPPED, GO-SLIM]	PMGT_00019943-RA	ABC transporter C family member 10-like	6323	5	0	87.32	7	P:GO:0006810; P:GO:0009987; F:GO:0000166; F:GO:0005215; F:GO:0016787; C:GO:0005773; C:GO:0016020	P:transport; P:cellular process; F:nucleotide binding; F:transporter activity; F:hydrolase activity; C:vacuole; C:membrane	EC:1.3.1.74; EC:3.6.1; EC:1.3; EC:1; EC:3.6; EC:3; EC:7.2.2; EC:7; EC:3.6.1.15; EC:1.3.1	2-alkenal reductase (NAD(P)(+)); Acting on acid anhydrides; Acting on the CH-CH group of donors; Oxidoreductases; Acting on acid anhydrides; Hydrolases; Catalysing the translocation of inorganic cations; Translocases; Nucleoside-triphosphate phosphatase; Acting on the CH-CH group of donors
true	[BLASTED, MAPPED, GO-SLIM]	PMGT_00019942-RA	plastidial pyruvate kinase 2	1919	5	0	92.08	7	P:GO:0005975; P:GO:0006091; P:GO:0006139; P:GO:0009056; F:GO:0000166; F:GO:0016301; C:GO:0009507	P:carbohydrate metabolic process; P:generation of precursor metabolites and energy; P:nucleobase-containing compound metabolic process; P:catabolic process; F:nucleotide binding; F:kinase activity; C:chloroplast	EC:2.7.1; EC:2.7; EC:2; EC:2.7.1.40	Transferring phosphorus-containing groups; Transferring phosphorus-containing groups; Transferases; Pyruvate kinase
true	[NO-BLAST]	PMGT_00019949-RA	---NA---	381
true	[BLASTED, MAPPED, GO-SLIM]	PMGT_00019948-RA	myosin IB heavy chain	1117	5	2.56207e-123	87.71	3	F:GO:0000166; F:GO:0003774; C:GO:0005856	F:nucleotide binding; F:motor activity; C:cytoskeleton	EC:3.6.1; EC:3.6; EC:3; EC:3.6.1.15	Acting on acid anhydrides; Acting on acid anhydrides; Hydrolases; Nucleoside-triphosphate phosphatase
true	[BLASTED, MAPPED, GO-SLIM]	PMGT_00021111-RA	G-type lectin S-receptor-like serine/threonine-protein kinase At4g27290	1062	5	5.13512e-10	71.89	1	P:GO:0009987	P:cellular process
true	[NO-BLAST]	PMGT_00021113-RA	---NA---	342
true	[BLASTED, MAPPED, GO-SLIM]	PMGT_00021115-RA	PREDICTED: uncharacterized protein LOC104445478 isoform X2	2478	5	0	66.16	1	F:GO:0003723	F:RNA binding
true	[BLASTED, MAPPED, GO-SLIM]	PMGT_00021114-RA	PREDICTED: uncharacterized protein LOC107925112	1251	5	8.2643e-91	87.26	1	C:GO:0016020	C:membrane
true	[BLASTED, MAPPED]	PMGT_00021117-RA	(3S,6E)-nerolidol synthase 1	1491	5	0	68.48	4	F:GO:0000287; F:GO:0010333; F:GO:0016829; F:GO:0046872	F:magnesium ion binding; F:terpene synthase activity; F:lyase activity; F:metal ion binding
true	[NO-BLAST]	PMGT_00021116-RA	---NA---	435
true	[NO-BLAST]	PMGT_00021119-RA	---NA---	276
true	[NO-BLAST]	PMGT_00021118-RA	---NA---	828
true	[NO-BLAST]	PMGT_00021353-RA	---NA---	246
true	[BLASTED, MAPPED, GO-SLIM]	PMGT_00021352-RA	26S protease regulatory subunit 6B homolog isoform X3	2140	5	0	77.5	10	P:GO:0006139; P:GO:0006950; P:GO:0009056; P:GO:0009058; P:GO:0016043; P:GO:0019538; P:GO:0042221; F:GO:0000166; F:GO:0016787; C:GO:0005829	P:nucleobase-containing compound metabolic process; P:response to stress; P:catabolic process; P:biosynthetic process; P:cellular component organization; P:protein metabolic process; P:response to chemical; F:nucleotide binding; F:hydrolase activity; C:cytosol	EC:3	Hydrolases
true	[BLASTED, MAPPED, GO-SLIM]	PMGT_00021351-RA	cysteine-rich receptor-like protein kinase 1	2319	5	5.17589e-179	60.28	2	F:GO:0016301; C:GO:0016020	F:kinase activity; C:membrane	EC:2.7; EC:2	Transferring phosphorus-containing groups; Transferases
true	[BLASTED]	PMGT_00021350-RA	inactive poly [ADP-ribose] polymerase RCD1-like	837	5	9.32931e-20	41.08
true	[NO-BLAST]	PMGT_00021357-RA	---NA---	288
true	[BLASTED]	PMGT_00021356-RA	plastid-lipid-associated protein, chloroplastic	1412	5	6.77624e-153	80.56
true	[BLASTED, MAPPED, GO-SLIM]	PMGT_00021355-RA	pyrophosphate--fructose 6-phosphate 1-phosphotransferase subunit beta	1928	5	0	91.21	9	P:GO:0005975; P:GO:0006091; P:GO:0006139; P:GO:0009056; P:GO:0015979; P:GO:0042221; F:GO:0000166; F:GO:0016301; C:GO:0005829	P:carbohydrate metabolic process; P:generation of precursor metabolites and energy; P:nucleobase-containing compound metabolic process; P:catabolic process; P:photosynthesis; P:response to chemical; F:nucleotide binding; F:kinase activity; C:cytosol	EC:2.7.1; EC:2.7.1.90; EC:2.7; EC:2; EC:2.7.1.11	Transferring phosphorus-containing groups; Diphosphate--fructose-6-phosphate 1-phosphotransferase; Transferring phosphorus-containing groups; Transferases; 6-phosphofructokinase
true	[BLASTED]	PMGT_00021354-RA	homeotic protein female sterile	1444	5	1.54495e-80	60.91
true	[NO-BLAST]	PMGT_00021358-RA	---NA---	381
true	[BLASTED, MAPPED, GO-SLIM]	PMGT_00020747-RA	urease accessory protein G isoform X2	597	5	4.39657e-104	84.32	3	P:GO:0008152; F:GO:0000166; F:GO:0016787	P:metabolic process; F:nucleotide binding; F:hydrolase activity	EC:3.6.1; EC:3.6; EC:3; EC:3.6.1.15	Acting on acid anhydrides; Acting on acid anhydrides; Hydrolases; Nucleoside-triphosphate phosphatase
true	[BLASTED, MAPPED, GO-SLIM]	PMGT_00020746-RA	cytochrome b561 domain-containing protein At4g18260	726	5	3.26465e-105	75.32	3	F:GO:0003824; F:GO:0005488; C:GO:0016020	F:catalytic activity; F:binding; C:membrane	EC:1	Oxidoreductases
true	[BLASTED, MAPPED, GO-SLIM]	PMGT_00020745-RA	60S ribosomal protein L18a	886	5	1.55875e-127	98.65	4	P:GO:0006412; F:GO:0005198; C:GO:0005829; C:GO:0005840	P:translation; F:structural molecule activity; C:cytosol; C:ribosome
true	[BLASTED, MAPPED, GO-SLIM]	PMGT_00020744-RA	uncharacterized protein LOC110774018	1553	5	0	87.82	1	C:GO:0005886	C:plasma membrane
true	[BLASTED, MAPPED, GO-SLIM]	PMGT_00020743-RA	prefoldin subunit 6-like	781	5	1.13606e-67	83.97	3	P:GO:0016043; F:GO:0005515; C:GO:0005737	P:cellular component organization; F:protein binding; C:cytoplasm
true	[NO-BLAST]	PMGT_00020742-RA	---NA---	237
true	[BLASTED, MAPPED, GO-SLIM]	PMGT_00020740-RA	potassium channel KAT2	3309	5	0	78.43	4	P:GO:0006810; P:GO:0009987; F:GO:0005215; C:GO:0016020	P:transport; P:cellular process; F:transporter activity; C:membrane	EC:7	Translocases
true	[BLASTED, MAPPED, GO-SLIM]	PMGT_00020749-RA	urease accessory protein G isoform X1	852	5	4.7035e-174	96.45	3	P:GO:0008152; F:GO:0000166; F:GO:0016787	P:metabolic process; F:nucleotide binding; F:hydrolase activity	EC:3.6.1; EC:3.6; EC:3; EC:3.6.1.15	Acting on acid anhydrides; Acting on acid anhydrides; Hydrolases; Nucleoside-triphosphate phosphatase
true	[BLASTED]	PMGT_00020748-RA	uncharacterized protein At2g34460, chloroplastic	1166	5	8.01057e-92	67.61
true	[BLASTED, MAPPED, GO-SLIM]	PMGT_00021051-RA	PREDICTED: syntaxin-124	966	5	2.97241e-154	88.47	5	P:GO:0006810; P:GO:0016043; F:GO:0005515; C:GO:0005737; C:GO:0005886	P:transport; P:cellular component organization; F:protein binding; C:cytoplasm; C:plasma membrane
true	[BLASTED, MAPPED, GO-SLIM]	PMGT_00021052-RA	B3 domain-containing protein Os07g0563300 isoform X1	2772	5	0	79.24	2	F:GO:0003677; C:GO:0005634	F:DNA binding; C:nucleus
true	[BLASTED, MAPPED, GO-SLIM]	PMGT_00021053-RA	sphingosine kinase 1 isoform X1	2209	5	0	81.17	5	P:GO:0006629; P:GO:0009058; F:GO:0016301; C:GO:0005737; C:GO:0016020	P:lipid metabolic process; P:biosynthetic process; F:kinase activity; C:cytoplasm; C:membrane	EC:2.7.1; EC:2.7; EC:2; EC:2.7.1.23	Transferring phosphorus-containing groups; Transferring phosphorus-containing groups; Transferases; NAD(+) kinase
true	[NO-BLAST]	PMGT_00021054-RA	---NA---	213
true	[NO-BLAST]	PMGT_00021055-RA	---NA---	363
true	[NO-BLAST]	PMGT_00021057-RA	---NA---	696
true	[BLASTED, MAPPED, GO-SLIM]	PMGT_00020314-RA	pentatricopeptide repeat-containing protein At2g20710, mitochondrial-like	1872	5	1.79979e-171	70.03	1	C:GO:0005739	C:mitochondrion
true	[BLASTED]	PMGT_00020318-RA	PREDICTED: uncharacterized protein LOC104440669	2455	5	0	79.9
true	[BLASTED, MAPPED, GO-SLIM]	PMGT_00020319-RA	GPI-anchored protein LLG2	1165	5	1.46937e-71	75.13	1	C:GO:0016020	C:membrane
true	[BLASTED]	PMGT_00020862-RA	14-3-3-like protein C	1005	5	1.37137e-136	88.37
true	[BLASTED, MAPPED, GO-SLIM]	PMGT_00020863-RA	putative lipase YDR444W	2326	5	0	82.72	2	P:GO:0006629; P:GO:0009987	P:lipid metabolic process; P:cellular process
true	[BLASTED, MAPPED]	PMGT_00020860-RA	dof zinc finger protein DOF1.5	495	5	6.79505e-51	65.37	4	P:GO:0006355; F:GO:0003677; F:GO:0003700; C:GO:0005634	P:regulation of transcription, DNA-templated; F:DNA binding; F:DNA-binding transcription factor activity; C:nucleus
true	[BLASTED, MAPPED, GO-SLIM]	PMGT_00020861-RA	olee1-like protein	501	5	5.92178e-84	80.97	1	C:GO:0005576	C:extracellular region
true	[BLASTED, MAPPED]	PMGT_00020866-RA	putative transcription factor bHLH107	792	5	2.12082e-85	72.1	3	F:GO:0003677; F:GO:0046983; C:GO:0005634	F:DNA binding; F:protein dimerization activity; C:nucleus
true	[BLASTED, MAPPED]	PMGT_00020867-RA	zingipain-2	1842	5	1.56272e-33	62.56	4	P:GO:0006508; F:GO:0008233; F:GO:0008234; F:GO:0016787	P:proteolysis; F:peptidase activity; F:cysteine-type peptidase activity; F:hydrolase activity
true	[BLASTED, MAPPED, GO-SLIM]	PMGT_00020864-RA	heavy metal-associated isoprenylated plant protein 28	261	5	1.02021e-40	90.13	2	P:GO:0006810; F:GO:0005488	P:transport; F:binding
true	[BLASTED, MAPPED, GO-SLIM]	PMGT_00020865-RA	probable inactive dual specificity protein phosphatase-like At4g18593	802	5	1.96836e-74	89.1	2	P:GO:0006464; F:GO:0016787	P:cellular protein modification process; F:hydrolase activity	EC:3.1; EC:3; EC:3.1.3	Acting on ester bonds; Hydrolases; Acting on ester bonds
true	[BLASTED]	PMGT_00020868-RA	senescence-specific cysteine protease SAG39-like	321	5	3.59705e-13	65.47
true	[BLASTED, MAPPED, GO-SLIM]	PMGT_00020869-RA	protein trichome birefringence-like 38	1499	5	0	88.38	2	F:GO:0016740; C:GO:0005794	F:transferase activity; C:Golgi apparatus	EC:2.3; EC:2; EC:2.3.1	Acyltransferases; Transferases; Acyltransferases
true	[BLASTED]	PMGT_00021199-RA	DNA (cytosine-5)-methyltransferase 1-like	2853	5	0	60.72
true	[BLASTED, MAPPED, GO-SLIM]	PMGT_00021198-RA	ubiquitin-like protein-NEDD8-like protein RUB3	792	5	7.69571e-120	77.97	6	P:GO:0009056; P:GO:0009987; P:GO:0019538; F:GO:0005515; C:GO:0005654; C:GO:0005829	P:catabolic process; P:cellular process; P:protein metabolic process; F:protein binding; C:nucleoplasm; C:cytosol
true	[BLASTED, MAPPED, GO-SLIM]	PMGT_00021191-RA	PREDICTED: uncharacterized protein LOC104418631 isoform X1	3385	5	0	89.09	2	P:GO:0019538; F:GO:0016787	P:protein metabolic process; F:hydrolase activity	EC:3.4.21.73; EC:3.4.24.7; EC:3.4.21.71; EC:3.4.24.3; EC:3.4.21.34; EC:3.4.21.78; EC:3.4.21.75; EC:3.4.21.26; EC:3.4.21.27; EC:3.4.21.68; EC:3.4.21.69; EC:3.4.24.34; EC:3.4.21.41; EC:3.4.21.83; EC:3.4.21.88; EC:3.4.21.45; EC:3.4.21.89; EC:3.4.21.42; EC:3.4.19.1; EC:3.4.21.43; EC:3.4.21.87; EC:3.4.21.38; EC:3.4.21.35; EC:3.4.21.79; EC:3.4.21.36; EC:3.4.21.102; EC:3.4.21.39; EC:3.4.21; EC:3.4.21.4;…	U-plasminogen activator; Interstitial collagenase; Pancreatic elastase II; Microbial collagenase; Plasma kallikrein; Granzyme A; Furin; Prolyl oligopeptidase; Coagulation factor XIa; T-plasminogen activator; Protein C (activated); Neutrophil collagenase; Complement subcomponent C1r; Oligopeptidase B; Repressor LexA; Complement factor I; Signal peptidase I; Complement subcomponent C1s; Acylaminoac…
true	[BLASTED, MAPPED]	PMGT_00021190-RA	MLP-like protein 328	964	5	3.84878e-50	73.87	1	P:GO:0006952	P:defense response
true	[NO-BLAST]	PMGT_00021193-RA	---NA---	531
true	[BLASTED, MAPPED, GO-SLIM]	PMGT_00021192-RA	peroxidase 27	933	5	1.11816e-160	81.56	8	P:GO:0006950; P:GO:0009056; P:GO:0009987; P:GO:0042221; F:GO:0003824; F:GO:0005488; C:GO:0005576; C:GO:0005618	P:response to stress; P:catabolic process; P:cellular process; P:response to chemical; F:catalytic activity; F:binding; C:extracellular region; C:cell wall	EC:1.11; EC:1; EC:1.11.1	Acting on a peroxide as acceptor; Oxidoreductases; Acting on a peroxide as acceptor
true	[NO-BLAST]	PMGT_00021195-RA	---NA---	348
true	[NO-BLAST]	PMGT_00021194-RA	---NA---	516
true	[NO-BLAST]	PMGT_00021197-RA	---NA---	555
true	[NO-BLAST]	PMGT_00021196-RA	---NA---	1140
true	[BLASTED, MAPPED]	PMGT_00020459-RA	uncharacterized protein LOC110640517	378	5	2.27616e-07	53.56	5	P:GO:0006109; P:GO:0043434; P:GO:0045927; C:GO:0005634; C:GO:0005886	P:regulation of carbohydrate metabolic process; P:response to peptide hormone; P:positive regulation of growth; C:nucleus; C:plasma membrane
true	[BLASTED]	PMGT_00020458-RA	transcription factor PAR1	435	5	9.5268e-32	71.92
true	[BLASTED]	PMGT_00020452-RA	xyloglucan endotransglucosylase/hydrolase 2-like	648	5	1.51205e-90	91.6
true	[BLASTED, MAPPED, GO-SLIM]	PMGT_00020451-RA	trifunctional UDP-glucose 4,6-dehydratase/UDP-4-keto-6-deoxy-D-glucose 3,5-epimerase/UDP-4-keto-L-rhamnose-reductase RHM1-like	2560	5	0	93.08	7	P:GO:0006139; P:GO:0006810; P:GO:0007165; P:GO:0009058; P:GO:0009719; P:GO:0042221; F:GO:0016740	P:nucleobase-containing compound metabolic process; P:transport; P:signal transduction; P:biosynthetic process; P:response to endogenous stimulus; P:response to chemical; F:transferase activity	EC:4.2.1; EC:4.2; EC:4.2.1.76; EC:2; EC:4; EC:4.2.1.46	Carbon-oxygen lyases; Carbon-oxygen lyases; UDP-glucose 4,6-dehydratase; Transferases; Lyases; dTDP-glucose 4,6-dehydratase
true	[BLASTED]	PMGT_00020456-RA	uncharacterized protein LOC107416273	1462	5	2.46205e-11	56.08
true	[BLASTED, MAPPED, GO-SLIM]	PMGT_00020454-RA	xyloglucan endotransglucosylase/hydrolase 2	864	5	5.33467e-175	89.47	6	P:GO:0005975; P:GO:0016043; F:GO:0016740; F:GO:0016787; C:GO:0005576; C:GO:0005618	P:carbohydrate metabolic process; P:cellular component organization; F:transferase activity; F:hydrolase activity; C:extracellular region; C:cell wall	EC:3.2; EC:2.4.1.207; EC:2.4; EC:2; EC:3; EC:2.4.1; EC:3.2.1	Glycosylases; Xyloglucan:xyloglucosyl transferase; Glycosyltransferases; Transferases; Hydrolases; Glycosyltransferases; Glycosylases
true	[BLASTED, MAPPED, GO-SLIM]	PMGT_00020527-RA	U11/U12 small nuclear ribonucleoprotein 65 kDa protein	2000	5	4.71059e-178	70.78	3	P:GO:0006139; F:GO:0003723; C:GO:0005634	P:nucleobase-containing compound metabolic process; F:RNA binding; C:nucleus
true	[NO-BLAST]	PMGT_00020526-RA	---NA---	327
true	[BLASTED, MAPPED]	PMGT_00020523-RA	ricin B-like lectin R40G3	477	5	5.11733e-10	62.11	1	F:GO:0030246	F:carbohydrate binding
true	[BLASTED, MAPPED]	PMGT_00020522-RA	NAC transcription factor 29-like	1518	5	2.90637e-140	70.29	2	P:GO:0006355; F:GO:0003677	P:regulation of transcription, DNA-templated; F:DNA binding
true	[BLASTED]	PMGT_00020521-RA	pentatricopeptide repeat-containing protein At5g15010, mitochondrial-like	2564	5	0	79.06
true	[BLASTED, MAPPED, GO-SLIM]	PMGT_00020123-RA	BTB/POZ domain-containing protein At5g48130	2381	5	0	80.2	1	P:GO:0006464	P:cellular protein modification process
true	[BLASTED, MAPPED, GO-SLIM]	PMGT_00020122-RA	probable serine/threonine-protein kinase WNK11	1833	5	0	92.05	5	P:GO:0006464; P:GO:0007165; F:GO:0000166; F:GO:0016301; C:GO:0005737	P:cellular protein modification process; P:signal transduction; F:nucleotide binding; F:kinase activity; C:cytoplasm	EC:2.7.1; EC:2.7.11; EC:2.7; EC:2	Transferring phosphorus-containing groups; Transferring phosphorus-containing groups; Transferring phosphorus-containing groups; Transferases
true	[BLASTED, MAPPED, GO-SLIM]	PMGT_00020121-RA	splicing factor ESS-2 homolog	1752	5	0	86.77	1	C:GO:0005634	C:nucleus
true	[NO-BLAST]	PMGT_00020120-RA	---NA---	237
true	[BLASTED, MAPPED, GO-SLIM]	PMGT_00020127-RA	threonine--tRNA ligase, chloroplastic/mitochondrial 2	2306	5	0	89.34	6	P:GO:0006139; P:GO:0006412; F:GO:0000166; F:GO:0003824; C:GO:0005739; C:GO:0009507	P:nucleobase-containing compound metabolic process; P:translation; F:nucleotide binding; F:catalytic activity; C:mitochondrion; C:chloroplast	EC:6.1; EC:6.1.1.3; EC:6.1.1; EC:6	Forming carbon-oxygen bonds; Threonine--tRNA ligase; Forming carbon-oxygen bonds; Ligases
true	[BLASTED, MAPPED, GO-SLIM]	PMGT_00020126-RA	cytochrome b561 and DOMON domain-containing protein At5g35735	1602	5	1.08668e-170	74.57	1	C:GO:0016020	C:membrane
true	[BLASTED, MAPPED, GO-SLIM]	PMGT_00020124-RA	thymidine kinase a	1022	5	9.1054e-125	81.99	7	P:GO:0006259; P:GO:0006950; P:GO:0009058; P:GO:0009416; F:GO:0000166; F:GO:0005515; F:GO:0016301	P:DNA metabolic process; P:response to stress; P:biosynthetic process; P:response to light stimulus; F:nucleotide binding; F:protein binding; F:kinase activity	EC:2.7; EC:2; EC:2.7.1.145; EC:2.7.1.21	Transferring phosphorus-containing groups; Transferases; Deoxynucleoside kinase; Thymidine kinase
true	[BLASTED, MAPPED, GO-SLIM]	PMGT_00020129-RA	PREDICTED: exopolygalacturonase	1209	5	0	79.15	3	P:GO:0005975; F:GO:0016787; C:GO:0005618	P:carbohydrate metabolic process; F:hydrolase activity; C:cell wall	EC:3.2; EC:3; EC:3.2.1.15; EC:3.2.1	Glycosylases; Hydrolases; Endo-polygalacturonase; Glycosylases
true	[BLASTED, MAPPED, GO-SLIM]	PMGT_00020128-RA	PREDICTED: exopolygalacturonase	1308	5	0	78.98	3	P:GO:0005975; F:GO:0016787; C:GO:0005618	P:carbohydrate metabolic process; F:hydrolase activity; C:cell wall	EC:3.2; EC:3; EC:3.2.1.15; EC:3.2.1	Glycosylases; Hydrolases; Endo-polygalacturonase; Glycosylases
true	[BLASTED, MAPPED]	PMGT_00019866-RA	low-temperature-induced 65 kDa protein	2423	5	7.40007e-126	50.25	1	P:GO:0009737	P:response to abscisic acid
true	[BLASTED, MAPPED, GO-SLIM]	PMGT_00019867-RA	aluminum-activated malate transporter 9-like	375	5	6.80353e-21	79.6	3	P:GO:0006810; C:GO:0005773; C:GO:0016020	P:transport; C:vacuole; C:membrane
true	[BLASTED, MAPPED, GO-SLIM]	PMGT_00019864-RA	transmembrane ascorbate ferrireductase 1	1219	5	3.04869e-123	89.7	3	F:GO:0003824; F:GO:0005488; C:GO:0016020	F:catalytic activity; F:binding; C:membrane	EC:1	Oxidoreductases
true	[BLASTED]	PMGT_00019865-RA	unconventional myosin-XVIIIa	3269	5	0	67.62
true	[BLASTED, MAPPED, GO-SLIM]	PMGT_00019860-RA	pre-mRNA cleavage factor Im 25 kDa subunit 2	991	5	3.00538e-140	97.01	5	P:GO:0006139; F:GO:0003723; F:GO:0016787; C:GO:0005634; C:GO:0005737	P:nucleobase-containing compound metabolic process; F:RNA binding; F:hydrolase activity; C:nucleus; C:cytoplasm	EC:3	Hydrolases
true	[BLASTED, MAPPED]	PMGT_00019861-RA	transcription factor LAF1-like	813	5	2.46823e-98	64.19	1	C:GO:0005634	C:nucleus
true	[NO-BLAST]	PMGT_00021275-RA	---NA---	477
true	[NO-BLAST]	PMGT_00021273-RA	---NA---	249
true	[BLASTED, MAPPED, GO-SLIM]	PMGT_00020620-RA	probable O-methyltransferase 3	1287	5	7.20915e-113	64.15	2	P:GO:0008152; F:GO:0016740	P:metabolic process; F:transferase activity	EC:2.1; EC:2; EC:2.1.1	Transferring one-carbon groups; Transferases; Transferring one-carbon groups
true	[NO-BLAST]	PMGT_00020621-RA	---NA---	282
true	[NO-BLAST]	PMGT_00020622-RA	---NA---	507
true	[BLASTED, MAPPED, GO-SLIM]	PMGT_00020623-RA	transcription factor IIIB 60 kDa subunit isoform X1	2670	5	0	78.65	6	P:GO:0006139; P:GO:0009058; P:GO:0016043; F:GO:0003677; F:GO:0005515; C:GO:0005634	P:nucleobase-containing compound metabolic process; P:biosynthetic process; P:cellular component organization; F:DNA binding; F:protein binding; C:nucleus
true	[BLASTED, MAPPED]	PMGT_00020624-RA	PREDICTED: uncharacterized protein LOC104443364	730	5	1.91352e-16	63.48	2	C:GO:0016020; C:GO:0016021	C:membrane; C:integral component of membrane
true	[BLASTED, MAPPED]	PMGT_00020625-RA	uncharacterized protein LOC111995200	303	5	2.03741e-14	61.65	2	C:GO:0016020; C:GO:0016021	C:membrane; C:integral component of membrane
true	[BLASTED, MAPPED]	PMGT_00020627-RA	probable carbohydrate esterase At4g34215	1230	5	2.13481e-74	66.74	1	F:GO:0016787	F:hydrolase activity
true	[BLASTED, MAPPED, GO-SLIM]	PMGT_00020628-RA	peroxidase 44	960	5	4.72038e-170	84.74	8	P:GO:0006950; P:GO:0009056; P:GO:0009987; P:GO:0042221; F:GO:0003824; F:GO:0005488; C:GO:0005576; C:GO:0005618	P:response to stress; P:catabolic process; P:cellular process; P:response to chemical; F:catalytic activity; F:binding; C:extracellular region; C:cell wall	EC:1.11; EC:1; EC:1.11.1	Acting on a peroxide as acceptor; Oxidoreductases; Acting on a peroxide as acceptor
true	[BLASTED, MAPPED]	PMGT_00020629-RA	uncharacterized protein LOC111995200	285	5	9.4445e-16	62.89	2	C:GO:0016020; C:GO:0016021	C:membrane; C:integral component of membrane
true	[BLASTED, MAPPED, GO-SLIM]	PMGT_00020084-RA	ABC transporter B family member 11-like isoform X1	2544	5	8.93258e-120	84.88	6	P:GO:0006810; P:GO:0009987; F:GO:0000166; F:GO:0005215; F:GO:0016787; C:GO:0016020	P:transport; P:cellular process; F:nucleotide binding; F:transporter activity; F:hydrolase activity; C:membrane	EC:3.6.1; EC:3.6; EC:3; EC:7; EC:7.2.2; EC:3.6.1.15	Acting on acid anhydrides; Acting on acid anhydrides; Hydrolases; Translocases; Catalysing the translocation of inorganic cations; Nucleoside-triphosphate phosphatase
true	[BLASTED, MAPPED, GO-SLIM]	PMGT_00020085-RC	acyl transferase 4	1284	5	0	78.94	1	F:GO:0016740	F:transferase activity	EC:2.3; EC:2; EC:2.3.1	Acyltransferases; Transferases; Acyltransferases
true	[BLASTED, MAPPED, GO-SLIM]	PMGT_00020086-RA	acyl transferase 4	456	5	3.44289e-22	62.67	1	F:GO:0016740	F:transferase activity	EC:2.3; EC:2; EC:2.3.1	Acyltransferases; Transferases; Acyltransferases
true	[BLASTED, MAPPED, GO-SLIM]	PMGT_00020087-RA	pathogenesis-related protein STH-21	405	5	4.75143e-74	74.63	9	P:GO:0006464; P:GO:0007165; P:GO:0009719; P:GO:0042221; F:GO:0008289; F:GO:0030234; F:GO:0038023; C:GO:0005634; C:GO:0005737	P:cellular protein modification process; P:signal transduction; P:response to endogenous stimulus; P:response to chemical; F:lipid binding; F:enzyme regulator activity; F:signaling receptor activity; C:nucleus; C:cytoplasm
true	[BLASTED, MAPPED, GO-SLIM]	PMGT_00020080-RA	protein S-acyltransferase 18-like	1506	5	0	83.68	7	P:GO:0006464; P:GO:0006810; P:GO:0009058; F:GO:0016740; C:GO:0005783; C:GO:0005794; C:GO:0016020	P:cellular protein modification process; P:transport; P:biosynthetic process; F:transferase activity; C:endoplasmic reticulum; C:Golgi apparatus; C:membrane	EC:2.3; EC:2; EC:2.3.1.225; EC:2.3.1	Acyltransferases; Transferases; Protein S-acyltransferase; Acyltransferases
true	[BLASTED]	PMGT_00020081-RA	uncharacterized protein LOC112004945	1183	5	3.46442e-71	79.11
true	[BLASTED]	PMGT_00020082-RA	protein translocase subunit SecA, chloroplastic	3397	5	0	89.22
true	[BLASTED, MAPPED, GO-SLIM]	PMGT_00020083-RA	protein FAM192A	1672	5	3.05213e-84	81.66	1	C:GO:0005634	C:nucleus
true	[BLASTED]	PMGT_00020088-RA	uncharacterized protein LOC110616347 isoform X2	2031	5	0	87.15
true	[NO-BLAST]	PMGT_00020089-RA	---NA---	1445
true	[BLASTED]	PMGT_00020141-RA	glycine-rich protein-like	273	2	6.36188e-07	48.66
true	[BLASTED]	PMGT_00021029-RA	hypothetical protein PHAVU_002G223500g	228	1	1.38118e-07	70.21
true	[BLASTED]	PMGT_00021028-RA	hypothetical protein PHAVU_002G223500g	237	1	4.14577e-07	75.68
true	[BLASTED]	PMGT_00020140-RA	cold and drought-regulated protein CORA	306	5	3.30144e-09	69.67
true	[NO-BLAST]	PMGT_00021025-RA	---NA---	405
true	[BLASTED, MAPPED, GO-SLIM]	PMGT_00021024-RA	probable leucine-rich repeat receptor-like protein kinase At2g33170	3090	5	0	82.81	4	P:GO:0006464; F:GO:0000166; F:GO:0016301; C:GO:0016020	P:cellular protein modification process; F:nucleotide binding; F:kinase activity; C:membrane	EC:2.7.1; EC:2.7; EC:2	Transferring phosphorus-containing groups; Transferring phosphorus-containing groups; Transferases
true	[NO-BLAST]	PMGT_00021027-RA	---NA---	521
true	[BLASTED]	PMGT_00021026-RA	hypothetical protein PHAVU_002G223500g	243	2	3.71727e-06	60.72
true	[NO-BLAST]	PMGT_00021021-RA	---NA---	279
true	[BLASTED]	PMGT_00020143-RA	uncharacterized protein LOC8258762 isoform X1	456	5	2.45464e-50	71.82
true	[BLASTED]	PMGT_00021023-RA	glycine-rich cell wall structural protein 2	468	5	1.94499e-30	70.14
true	[NO-BLAST]	PMGT_00021022-RA	---NA---	204
true	[BLASTED]	PMGT_00020142-RA	glycine-rich protein-like	366	5	1.24267e-17	53.42
true	[BLASTED]	PMGT_00020145-RA	glycine-rich protein-like	462	5	3.47434e-13	52.55
true	[BLASTED]	PMGT_00020144-RA	glycine-rich protein isoform X2	362	5	2.50997e-18	59.15
true	[BLASTED]	PMGT_00020147-RA	protein IQ-DOMAIN 1-like	2249	5	4.69999e-111	67.08
true	[BLASTED]	PMGT_00020146-RA	cold and drought-regulated protein CORA	661	5	3.36014e-14	60.76
true	[BLASTED, MAPPED, GO-SLIM]	PMGT_00019776-RA	aldo-keto reductase family 4 member C9-like	1340	5	1.40172e-175	86.46	2	F:GO:0003824; C:GO:0005829	F:catalytic activity; C:cytosol	EC:1.1.1.21; EC:1.1; EC:1; EC:1.1.1; EC:1.1.1.2	Aldose reductase; Acting on the CH-OH group of donors; Oxidoreductases; Acting on the CH-OH group of donors; Alcohol dehydrogenase (NADP(+))
true	[BLASTED, MAPPED, GO-SLIM]	PMGT_00019777-RA	structural maintenance of chromosomes protein 2-1	4002	5	0	91.55	5	P:GO:0000003; P:GO:0007049; P:GO:0016043; F:GO:0000166; C:GO:0005634	P:reproduction; P:cell cycle; P:cellular component organization; F:nucleotide binding; C:nucleus
true	[BLASTED, MAPPED, GO-SLIM]	PMGT_00019774-RA	F-box protein At5g51380	2308	5	0	83.88	4	P:GO:0009056; P:GO:0009987; P:GO:0019538; C:GO:0005575	P:catabolic process; P:cellular process; P:protein metabolic process; C:cellular_component
true	[BLASTED]	PMGT_00019775-RA	uncharacterized protein LOC112030893	2403	5	0	76.14
true	[BLASTED]	PMGT_00019772-RA	zinc finger protein ZAT9	984	5	1.32701e-50	49.49
true	[BLASTED, MAPPED, GO-SLIM]	PMGT_00019773-RA	structural maintenance of chromosomes protein 6B isoform X1	3683	5	0	81.59	5	P:GO:0006259; P:GO:0006950; P:GO:0016043; F:GO:0000166; C:GO:0005634	P:DNA metabolic process; P:response to stress; P:cellular component organization; F:nucleotide binding; C:nucleus
true	[BLASTED, MAPPED, GO-SLIM]	PMGT_00019770-RA	60S ribosomal protein L15	588	5	1.27913e-08	72.1	5	P:GO:0006412; F:GO:0003723; F:GO:0005198; C:GO:0005829; C:GO:0005840	P:translation; F:RNA binding; F:structural molecule activity; C:cytosol; C:ribosome
true	[BLASTED, MAPPED, GO-SLIM]	PMGT_00019771-RA	leucine-rich repeat receptor-like protein kinase TDR	3715	5	0	79.11	5	P:GO:0006464; F:GO:0000166; F:GO:0005102; F:GO:0016301; C:GO:0016020	P:cellular protein modification process; F:nucleotide binding; F:signaling receptor binding; F:kinase activity; C:membrane	EC:2.7.1; EC:2.7; EC:2	Transferring phosphorus-containing groups; Transferring phosphorus-containing groups; Transferases
true	[BLASTED, MAPPED, GO-SLIM]	PMGT_00019778-RA	NO-associated protein 1, chloroplastic/mitochondrial	2252	5	0	81.4	1	F:GO:0000166	F:nucleotide binding
true	[BLASTED, MAPPED, GO-SLIM]	PMGT_00019779-RA	conserved oligomeric Golgi complex subunit 7	3069	5	0	93.22	4	P:GO:0006810; P:GO:0016043; C:GO:0005794; C:GO:0016020	P:transport; P:cellular component organization; C:Golgi apparatus; C:membrane
true	[BLASTED, MAPPED, GO-SLIM]	PMGT_00019858-RA	membrane steroid-binding protein 2	1085	5	1.55536e-113	88.5	3	F:GO:0003824; C:GO:0005783; C:GO:0016020	F:catalytic activity; C:endoplasmic reticulum; C:membrane	EC:1.3.1.74; EC:1.3; EC:1; EC:1.3.1	2-alkenal reductase (NAD(P)(+)); Acting on the CH-CH group of donors; Oxidoreductases; Acting on the CH-CH group of donors
true	[NO-BLAST]	PMGT_00020294-RA	---NA---	279
true	[BLASTED, MAPPED, GO-SLIM]	PMGT_00020297-RA	desmethylxanthohumol 6'-O-methyltransferase	1071	5	3.57429e-166	78.43	4	P:GO:0009058; P:GO:0009987; F:GO:0005515; F:GO:0016740	P:biosynthetic process; P:cellular process; F:protein binding; F:transferase activity	EC:2.1; EC:2; EC:2.1.1	Transferring one-carbon groups; Transferases; Transferring one-carbon groups
true	[BLASTED, MAPPED, GO-SLIM]	PMGT_00020296-RA	(R,S)-reticuline 7-O-methyltransferase	414	5	4.37885e-09	81.4	4	P:GO:0009058; P:GO:0009987; F:GO:0005515; F:GO:0016740	P:biosynthetic process; P:cellular process; F:protein binding; F:transferase activity	EC:2.1; EC:2; EC:2.1.1	Transferring one-carbon groups; Transferases; Transferring one-carbon groups
true	[BLASTED, MAPPED, GO-SLIM]	PMGT_00020291-RA	(R,S)-reticuline 7-O-methyltransferase-like	684	5	2.65524e-84	69.81	3	P:GO:0009058; P:GO:0009987; F:GO:0016740	P:biosynthetic process; P:cellular process; F:transferase activity	EC:2.1; EC:2; EC:2.1.1	Transferring one-carbon groups; Transferases; Transferring one-carbon groups
true	[BLASTED, MAPPED, GO-SLIM]	PMGT_00020290-RA	(R,S)-reticuline 7-O-methyltransferase	204	5	1.25666e-20	74.43	3	P:GO:0009058; P:GO:0009987; F:GO:0016740	P:biosynthetic process; P:cellular process; F:transferase activity	EC:2.1; EC:2; EC:2.1.1	Transferring one-carbon groups; Transferases; Transferring one-carbon groups
true	[BLASTED, MAPPED, GO-SLIM]	PMGT_00020293-RA	xanthohumol 4'-O-methyltransferase-like	1065	5	1.35127e-162	77.44	3	P:GO:0009058; P:GO:0009987; F:GO:0016740	P:biosynthetic process; P:cellular process; F:transferase activity	EC:2.1; EC:2; EC:2.1.1	Transferring one-carbon groups; Transferases; Transferring one-carbon groups
true	[BLASTED, MAPPED, GO-SLIM]	PMGT_00020292-RA	(R,S)-reticuline 7-O-methyltransferase-like	819	5	1.61646e-61	77.12	3	P:GO:0009058; P:GO:0009987; F:GO:0016740	P:biosynthetic process; P:cellular process; F:transferase activity	EC:2.1; EC:2; EC:2.1.1	Transferring one-carbon groups; Transferases; Transferring one-carbon groups
true	[BLASTED]	PMGT_00020299-RA	ELMO domain-containing protein B isoform X4	666	5	1.83324e-120	91.3
true	[BLASTED, MAPPED, GO-SLIM]	PMGT_00020298-RA	(R,S)-reticuline 7-O-methyltransferase	981	5	1.90984e-156	75.29	3	P:GO:0009058; P:GO:0009987; F:GO:0016740	P:biosynthetic process; P:cellular process; F:transferase activity	EC:2.1; EC:2; EC:2.1.1	Transferring one-carbon groups; Transferases; Transferring one-carbon groups
true	[BLASTED, MAPPED, GO-SLIM]	PMGT_00021478-RA	protein SCAI isoform X1	3334	5	0	82.77	4	P:GO:0006139; P:GO:0009058; F:GO:0140110; C:GO:0005634	P:nucleobase-containing compound metabolic process; P:biosynthetic process; F:transcription regulator activity; C:nucleus
true	[BLASTED]	PMGT_00021479-RA	PREDICTED: uncharacterized protein LOC18596072	861	5	2.96336e-73	60.63
true	[BLASTED, MAPPED, GO-SLIM]	PMGT_00021476-RA	PREDICTED: uncharacterized protein LOC105352952	1447	5	1.98524e-58	92.28	1	C:GO:0005783	C:endoplasmic reticulum
true	[BLASTED, MAPPED]	PMGT_00021477-RB	uncharacterized protein LOC11429054	1336	5	5.24602e-36	44.47	3	F:GO:0003677; F:GO:0046872; C:GO:0005634	F:DNA binding; F:metal ion binding; C:nucleus
true	[BLASTED, MAPPED]	PMGT_00021477-RA	uncharacterized protein LOC11429054	1624	5	2.84625e-35	44.47	3	F:GO:0003677; F:GO:0046872; C:GO:0005634	F:DNA binding; F:metal ion binding; C:nucleus
true	[BLASTED, MAPPED, GO-SLIM]	PMGT_00021475-RA	flotillin-like protein 4	1446	5	0	88.41	3	P:GO:0009987; P:GO:0048856; C:GO:0005886	P:cellular process; P:anatomical structure development; C:plasma membrane
true	[BLASTED]	PMGT_00021472-RA	mechanosensitive ion channel protein 10-like	2453	5	0	81.36
true	[BLASTED, MAPPED, GO-SLIM]	PMGT_00021470-RA	mechanosensitive ion channel protein 10-like	2587	5	0	78.55	6	P:GO:0006810; P:GO:0009605; P:GO:0009628; P:GO:0009987; F:GO:0005215; C:GO:0005886	P:transport; P:response to external stimulus; P:response to abiotic stimulus; P:cellular process; F:transporter activity; C:plasma membrane	EC:7	Translocases
true	[NO-BLAST]	PMGT_00021471-RA	---NA---	423
true	[BLASTED, MAPPED, GO-SLIM]	PMGT_00020794-RA	eukaryotic translation initiation factor 4E-1-like	1189	5	4.37427e-116	81.5	2	F:GO:0008135; C:GO:0005737	F:translation factor activity, RNA binding; C:cytoplasm
true	[BLASTED]	PMGT_00020795-RA	uncharacterized protein LOC110601313	417	5	5.54259e-35	64.01
true	[BLASTED, MAPPED]	PMGT_00020796-RA	PREDICTED: uncharacterized protein LOC104445076 isoform X1	783	5	4.88838e-79	73.75	2	F:GO:0016740; F:GO:0016757	F:transferase activity; F:transferase activity, transferring glycosyl groups
true	[BLASTED, MAPPED, GO-SLIM]	PMGT_00020797-RA	GDSL esterase/lipase At1g29670	1571	5	0	89.31	1	F:GO:0016787	F:hydrolase activity	EC:3.1; EC:3	Acting on ester bonds; Hydrolases
true	[BLASTED, MAPPED]	PMGT_00020791-RA	protein SRG1-like	417	5	1.87959e-41	67.6	3	P:GO:0055114; F:GO:0016491; F:GO:0046872	P:obsolete oxidation-reduction process; F:oxidoreductase activity; F:metal ion binding
true	[BLASTED]	PMGT_00020792-RA	protein SRG1-like	897	5	4.88125e-100	60.53
true	[BLASTED, MAPPED]	PMGT_00020793-RA	protein SRG1-like	372	5	1.61587e-28	71.54	3	P:GO:0055114; F:GO:0016491; F:GO:0046872	P:obsolete oxidation-reduction process; F:oxidoreductase activity; F:metal ion binding
true	[BLASTED, MAPPED]	PMGT_00020798-RA	GDSL esterase/lipase At1g29670	594	5	3.14387e-48	58.5	1	F:GO:0016788	F:hydrolase activity, acting on ester bonds
true	[BLASTED]	PMGT_00020799-RA	GDSL esterase/lipase At5g45670-like	807	5	2.78113e-74	69.42
true	[BLASTED]	PMGT_00020240-RA	beta-bisabolene synthase-like	1812	5	0	70.13
true	[BLASTED]	PMGT_00020241-RA	beta-bisabolene synthase-like	1362	5	5.99796e-170	63.84
true	[BLASTED, MAPPED, GO-SLIM]	PMGT_00020246-RA	uncharacterized protein LOC110754459	690	5	3.56109e-112	80.41	2	F:GO:0016740; C:GO:0016020	F:transferase activity; C:membrane	EC:2.1; EC:2; EC:2.1.1	Transferring one-carbon groups; Transferases; Transferring one-carbon groups
true	[BLASTED]	PMGT_00020247-RA	putative F-box/FBD/LRR-repeat protein At4g03220	1674	5	7.23035e-149	62.35
true	[BLASTED, MAPPED, GO-SLIM]	PMGT_00020244-RA	uncharacterized protein LOC111998295	342	5	2.30409e-21	70.91	1	C:GO:0016020	C:membrane
true	[BLASTED, MAPPED]	PMGT_00020245-RA	fasciclin-like arabinogalactan protein 21	1107	5	4.82157e-96	61.45	2	C:GO:0016020; C:GO:0016021	C:membrane; C:integral component of membrane
true	[BLASTED, MAPPED, GO-SLIM]	PMGT_00020248-RA	G-type lectin S-receptor-like serine/threonine-protein kinase At4g03230 isoform X2	1995	5	0	60.23	1	P:GO:0009987	P:cellular process
true	[BLASTED, MAPPED, GO-SLIM]	PMGT_00020249-RA	G-type lectin S-receptor-like serine/threonine-protein kinase At4g03230 isoform X2	573	5	5.38246e-30	50.02	1	F:GO:0016301	F:kinase activity	EC:2.7; EC:2	Transferring phosphorus-containing groups; Transferases
true	[BLASTED]	PMGT_00020889-RA	negative regulator of systemic acquired resistance SNI1 isoform X5	413	5	3.3499e-34	72.68
true	[BLASTED, MAPPED, GO-SLIM]	PMGT_00020884-RA	glutamate receptor 2.9	2520	5	0	64.23	1	C:GO:0016020	C:membrane
true	[BLASTED, MAPPED, GO-SLIM]	PMGT_00020885-RA	glutamate receptor 2.9	2622	5	0	64.99	1	C:GO:0016020	C:membrane
true	[BLASTED, MAPPED, GO-SLIM]	PMGT_00020886-RA	peroxidase 19	1074	5	0	86.74	8	P:GO:0006950; P:GO:0009056; P:GO:0009987; P:GO:0042221; F:GO:0003824; F:GO:0005488; C:GO:0005576; C:GO:0005618	P:response to stress; P:catabolic process; P:cellular process; P:response to chemical; F:catalytic activity; F:binding; C:extracellular region; C:cell wall	EC:1.11; EC:1; EC:1.11.1	Acting on a peroxide as acceptor; Oxidoreductases; Acting on a peroxide as acceptor
true	[BLASTED, MAPPED, GO-SLIM]	PMGT_00020887-RA	D-tyrosyl-tRNA(Tyr) deacylase	597	5	1.01439e-108	85.6	4	P:GO:0006139; F:GO:0003723; F:GO:0016787; C:GO:0005737	P:nucleobase-containing compound metabolic process; F:RNA binding; F:hydrolase activity; C:cytoplasm	EC:3.1; EC:3; EC:3.1.1.96; EC:3.1.1; EC:3.1.1.1	Acting on ester bonds; Hydrolases; D-aminoacyl-tRNA deacylase; Acting on ester bonds; Carboxylesterase
true	[BLASTED, MAPPED]	PMGT_00020880-RA	sodium/calcium exchanger NCL2-like isoform X2	1758	5	0	72.32	4	P:GO:0055085; F:GO:0005509; C:GO:0016020; C:GO:0016021	P:transmembrane transport; F:calcium ion binding; C:membrane; C:integral component of membrane
true	[BLASTED, MAPPED, GO-SLIM]	PMGT_00020881-RA	probable pre-mRNA-splicing factor ATP-dependent RNA helicase DEAH9 isoform X1	2382	5	0	93.95	3	F:GO:0000166; F:GO:0003723; F:GO:0016787	F:nucleotide binding; F:RNA binding; F:hydrolase activity	EC:3.6.1; EC:3.6.4.13; EC:3.6; EC:3; EC:3.6.1.15	Acting on acid anhydrides; RNA helicase; Acting on acid anhydrides; Hydrolases; Nucleoside-triphosphate phosphatase
true	[BLASTED]	PMGT_00020882-RA	uncharacterized protein LOC111408518	264	5	2.58088e-09	63.61
true	[BLASTED]	PMGT_00020883-RA	F-box protein At4g18380-like	1068	5	7.17667e-26	45.48
true	[BLASTED]	PMGT_00021288-RA	actin-related protein 2/3 complex subunit 2A	1683	5	0	89.57
true	[NO-BLAST]	PMGT_00020008-RA	---NA---	342
true	[BLASTED, MAPPED]	PMGT_00020009-RA	F-box domain-containing protein	1528	5	2.15846e-47	64.38	2	P:GO:0031146; C:GO:0019005	P:SCF-dependent proteasomal ubiquitin-dependent protein catabolic process; C:SCF ubiquitin ligase complex
true	[BLASTED]	PMGT_00020918-RA	PREDICTED: LOW QUALITY PROTEIN: uncharacterized protein LOC104414176	2191	5	0	77.94
true	[BLASTED]	PMGT_00020919-RA	5-methyltetrahydropteroyltriglutamate--homocysteine methyltransferase	270	5	2.64021e-54	96.85
true	[BLASTED, MAPPED, GO-SLIM]	PMGT_00020916-RA	lysM domain receptor-like kinase 4	279	5	7.67498e-17	72.79	1	C:GO:0016020	C:membrane
true	[BLASTED, MAPPED, GO-SLIM]	PMGT_00020917-RA	receptor-like protein kinase HSL1	3634	5	0	85.35	4	P:GO:0006464; F:GO:0000166; F:GO:0016301; C:GO:0005886	P:cellular protein modification process; F:nucleotide binding; F:kinase activity; C:plasma membrane	EC:2.7.1; EC:2.7; EC:2	Transferring phosphorus-containing groups; Transferring phosphorus-containing groups; Transferases
true	[NO-BLAST]	PMGT_00020914-RA	---NA---	411
true	[BLASTED, MAPPED, GO-SLIM]	PMGT_00020915-RA	serine/threonine-protein kinase-like protein ACR4	1008	5	0	87.6	4	P:GO:0006464; F:GO:0000166; F:GO:0016301; C:GO:0005886	P:cellular protein modification process; F:nucleotide binding; F:kinase activity; C:plasma membrane	EC:2.7.1; EC:2.7; EC:2	Transferring phosphorus-containing groups; Transferring phosphorus-containing groups; Transferases
true	[BLASTED, MAPPED]	PMGT_00020912-RA	NAC transcription factor NAM-B1	780	5	3.75842e-99	68.24	2	P:GO:0006355; F:GO:0003677	P:regulation of transcription, DNA-templated; F:DNA binding
true	[BLASTED, MAPPED, GO-SLIM]	PMGT_00020913-RA	NAC domain-containing protein 73-like	1800	5	2.37203e-147	78.49	4	P:GO:0006139; P:GO:0009058; F:GO:0003677; C:GO:0005634	P:nucleobase-containing compound metabolic process; P:biosynthetic process; F:DNA binding; C:nucleus
true	[NO-BLAST]	PMGT_00020910-RA	---NA---	288
true	[NO-BLAST]	PMGT_00020911-RA	---NA---	1101
true	[BLASTED]	PMGT_00021226-RA	antifungal protein ginkbilobin-2-like	324	5	7.40443e-26	60.21
true	[BLASTED]	PMGT_00021221-RA	oil body-associated protein 1A	1420	5	1.05303e-136	90.53
true	[BLASTED, MAPPED, GO-SLIM]	PMGT_00019992-RA	PP2A regulatory subunit TAP46	2621	5	0	89.67	11	P:GO:0006950; P:GO:0007165; P:GO:0008152; P:GO:0009628; P:GO:0009719; P:GO:0009791; P:GO:0016043; P:GO:0016049; P:GO:0042221; F:GO:0005515; C:GO:0005829	P:response to stress; P:signal transduction; P:metabolic process; P:response to abiotic stimulus; P:response to endogenous stimulus; P:post-embryonic development; P:cellular component organization; P:cell growth; P:response to chemical; F:protein binding; C:cytosol
true	[BLASTED, MAPPED, GO-SLIM]	PMGT_00019993-RA	chromatin structure-remodeling complex protein SYD isoform X4	10834	5	0	69.97	6	P:GO:0006139; P:GO:0009058; P:GO:0016043; F:GO:0003677; F:GO:0016787; C:GO:0005634	P:nucleobase-containing compound metabolic process; P:biosynthetic process; P:cellular component organization; F:DNA binding; F:hydrolase activity; C:nucleus	EC:3.6.1; EC:3.6; EC:3; EC:3.6.1.15	Acting on acid anhydrides; Acting on acid anhydrides; Hydrolases; Nucleoside-triphosphate phosphatase
true	[BLASTED]	PMGT_00019990-RA	E3 ubiquitin-protein ligase SINAT5-like	1468	5	0	88.97
true	[BLASTED]	PMGT_00019991-RA	protein IQ-DOMAIN 1	3154	5	6.6312e-144	67.9
true	[BLASTED, MAPPED, GO-SLIM]	PMGT_00019996-RA	uncharacterized protein LOC8268176	1781	5	0	78.69	2	F:GO:0016787; C:GO:0016020	F:hydrolase activity; C:membrane	EC:3	Hydrolases
true	[BLASTED]	PMGT_00019997-RA	nephrocystin-3 isoform X2	2891	5	0	72.63
true	[BLASTED, MAPPED]	PMGT_00019994-RA	interaptin-like isoform X1	3216	5	0	72.17	1	F:GO:0016787	F:hydrolase activity
true	[BLASTED, MAPPED, GO-SLIM]	PMGT_00019995-RA	uncharacterized protein LOC105160331	713	5	1.2762e-38	90.64	3	P:GO:0006139; P:GO:0009058; C:GO:0005575	P:nucleobase-containing compound metabolic process; P:biosynthetic process; C:cellular_component
true	[BLASTED, MAPPED, GO-SLIM]	PMGT_00019998-RA	protein phosphatase 2C 57	1548	5	0	85.91	3	P:GO:0006464; F:GO:0005488; F:GO:0016787	P:cellular protein modification process; F:binding; F:hydrolase activity	EC:3.1.3.16; EC:3.1; EC:3; EC:3.1.3	Protein-serine/threonine phosphatase; Acting on ester bonds; Hydrolases; Acting on ester bonds
true	[BLASTED, MAPPED]	PMGT_00019999-RA	PREDICTED: uncharacterized protein LOC104424524 isoform X2	641	3	8.62907e-09	58.63	2	C:GO:0016020; C:GO:0016021	C:membrane; C:integral component of membrane
true	[BLASTED, MAPPED]	PMGT_00021148-RA	transcription factor bHLH112 isoform X2	1993	5	1.99819e-83	51.35	4	P:GO:0045944; F:GO:0001228; F:GO:0046983; C:GO:0005634	P:positive regulation of transcription by RNA polymerase II; F:DNA-binding transcription activator activity, RNA polymerase II-specific; F:protein dimerization activity; C:nucleus
true	[NO-BLAST]	PMGT_00021149-RA	---NA---	324
true	[BLASTED, MAPPED]	PMGT_00021146-RA	PREDICTED: uncharacterized protein LOC104445483	1802	5	1.02279e-41	54.09	3	P:GO:0006468; F:GO:0004674; F:GO:0070300	P:protein phosphorylation; F:protein serine/threonine kinase activity; F:phosphatidic acid binding
true	[BLASTED]	PMGT_00021147-RA	DAG protein, chloroplastic	1145	5	1.48471e-107	81.65
true	[BLASTED, MAPPED, GO-SLIM]	PMGT_00021144-RA	40S ribosomal protein S11-like	914	5	2.07966e-101	93.63	5	P:GO:0006412; F:GO:0003723; F:GO:0005198; C:GO:0005829; C:GO:0005840	P:translation; F:RNA binding; F:structural molecule activity; C:cytosol; C:ribosome
true	[BLASTED]	PMGT_00021145-RA	pentatricopeptide repeat-containing protein At1g55890, mitochondrial	1101	5	1.87508e-172	79.64
true	[BLASTED]	PMGT_00021142-RA	uncharacterized protein LOC112000029	276	5	2.7461e-21	64.22
true	[NO-BLAST]	PMGT_00021143-RA	---NA---	549
true	[BLASTED]	PMGT_00021140-RA	(3S,6E)-nerolidol synthase 1	553	5	5.05561e-25	58.58
true	[BLASTED, MAPPED]	PMGT_00021141-RA	(3S,6E)-nerolidol synthase 1	645	5	2.14129e-62	67.52	4	F:GO:0000287; F:GO:0010333; F:GO:0016829; F:GO:0046872	F:magnesium ion binding; F:terpene synthase activity; F:lyase activity; F:metal ion binding
true	[BLASTED, MAPPED, GO-SLIM]	PMGT_00021388-RA	serine/threonine-protein kinase D6PKL2	831	5	2.44109e-158	90.15	6	P:GO:0006464; F:GO:0000166; F:GO:0016301; C:GO:0005634; C:GO:0005737; C:GO:0005886	P:cellular protein modification process; F:nucleotide binding; F:kinase activity; C:nucleus; C:cytoplasm; C:plasma membrane	EC:2.7.1; EC:2.7.11; EC:2.7.11.1; EC:2.7; EC:2	Transferring phosphorus-containing groups; Transferring phosphorus-containing groups; Non-specific serine/threonine protein kinase; Transferring phosphorus-containing groups; Transferases
true	[BLASTED, MAPPED]	PMGT_00021389-RA	U-box domain-containing protein 35	1256	5	1.15012e-83	68.48	1	F:GO:0016787	F:hydrolase activity
true	[BLASTED]	PMGT_00021380-RA	uncharacterized protein LOC21396815	1476	5	9.62786e-70	72.94
true	[BLASTED, MAPPED, GO-SLIM]	PMGT_00021381-RA	alpha/beta-gliadin A-V	1612	5	3.65696e-140	68.9	4	P:GO:0006139; P:GO:0009058; F:GO:0003700; C:GO:0005634	P:nucleobase-containing compound metabolic process; P:biosynthetic process; F:DNA-binding transcription factor activity; C:nucleus
true	[BLASTED, MAPPED, GO-SLIM]	PMGT_00021383-RA	tonoplast dicarboxylate transporter	1934	5	0	88.16	4	P:GO:0006810; P:GO:0009987; F:GO:0005215; C:GO:0016020	P:transport; P:cellular process; F:transporter activity; C:membrane	EC:7	Translocases
true	[BLASTED, MAPPED, GO-SLIM]	PMGT_00021384-RA	cysteine proteinase inhibitor 5	793	5	5.20119e-39	81.93	4	P:GO:0009987; P:GO:0019538; F:GO:0030234; C:GO:0016020	P:cellular process; P:protein metabolic process; F:enzyme regulator activity; C:membrane
true	[BLASTED, MAPPED, GO-SLIM]	PMGT_00021385-RA	cysteine proteinase inhibitor 5	390	5	9.48281e-41	81.93	4	P:GO:0009987; P:GO:0019538; F:GO:0030234; C:GO:0016020	P:cellular process; P:protein metabolic process; F:enzyme regulator activity; C:membrane
true	[NO-BLAST]	PMGT_00021386-RA	---NA---	207
true	[BLASTED, MAPPED, GO-SLIM]	PMGT_00021387-RA	serine/threonine-protein kinase D6PKL1-like	1184	5	6.78799e-87	74.72	5	P:GO:0006464; F:GO:0016301; C:GO:0005634; C:GO:0005737; C:GO:0005886	P:cellular protein modification process; F:kinase activity; C:nucleus; C:cytoplasm; C:plasma membrane	EC:2.7.1; EC:2.7.11; EC:2.7; EC:2	Transferring phosphorus-containing groups; Transferring phosphorus-containing groups; Transferring phosphorus-containing groups; Transferases
true	[BLASTED, MAPPED, GO-SLIM]	PMGT_00020718-RA	3-oxoacyl-[acyl-carrier-protein] reductase FabG-like	1088	5	9.32536e-157	86.73	1	F:GO:0016740	F:transferase activity	EC:2.3.1.85; EC:1.1; EC:2.3; EC:1; EC:2; EC:1.1.1; EC:1.1.1.100; EC:2.3.1	Fatty-acid synthase system; Acting on the CH-OH group of donors; Acyltransferases; Oxidoreductases; Transferases; Acting on the CH-OH group of donors; 3-oxoacyl-[acyl-carrier-protein] reductase; Acyltransferases
true	[NO-BLAST]	PMGT_00020719-RA	---NA---	363
true	[BLASTED, MAPPED, GO-SLIM]	PMGT_00020714-RA	serine carboxypeptidase-like 45	1817	5	0	83.18	4	P:GO:0019538; F:GO:0016787; C:GO:0005576; C:GO:0005773	P:protein metabolic process; F:hydrolase activity; C:extracellular region; C:vacuole	EC:3.4.17.11; EC:3.4.21; EC:3.4; EC:3.4.16; EC:3; EC:3.4.16.2; EC:3.4.16.6; EC:3.4.16.5	Glutamate carboxypeptidase; Acting on peptide bonds (peptidases); Acting on peptide bonds (peptidases); Acting on peptide bonds (peptidases); Hydrolases; Lysosomal Pro-Xaa carboxypeptidase; Carboxypeptidase D; Carboxypeptidase C
true	[BLASTED]	PMGT_00020715-RB	serine carboxypeptidase-like 45 isoform X2	427	5	3.61565e-39	71.41
true	[BLASTED, MAPPED, GO-SLIM]	PMGT_00020715-RA	serine carboxypeptidase-like 45	523	5	5.5978e-43	56.78	1	F:GO:0016787	F:hydrolase activity	EC:3.4; EC:3	Acting on peptide bonds (peptidases); Hydrolases
true	[BLASTED, MAPPED, GO-SLIM]	PMGT_00020716-RA	hydroxymethylglutaryl-CoA lyase, mitochondrial-like isoform X3	1996	5	0	75.83	5	P:GO:0006091; P:GO:0006629; P:GO:0009056; P:GO:0009058; F:GO:0003824	P:generation of precursor metabolites and energy; P:lipid metabolic process; P:catabolic process; P:biosynthetic process; F:catalytic activity	EC:4.1; EC:4.1.3.4; EC:4; EC:4.1.3	Carbon-carbon lyases; Hydroxymethylglutaryl-CoA lyase; Lyases; Carbon-carbon lyases
true	[BLASTED, MAPPED, GO-SLIM]	PMGT_00020717-RA	3-oxoacyl-[acyl-carrier-protein] reductase FabG-like	1450	5	6.12175e-157	87.19	1	F:GO:0003824	F:catalytic activity	EC:1	Oxidoreductases
true	[BLASTED, MAPPED, GO-SLIM]	PMGT_00020710-RA	hydroxymethylglutaryl-CoA lyase, mitochondrial-like	372	5	5.5215e-67	91.71	6	P:GO:0006091; P:GO:0006629; P:GO:0009056; P:GO:0009058; F:GO:0003824; C:GO:0005739	P:generation of precursor metabolites and energy; P:lipid metabolic process; P:catabolic process; P:biosynthetic process; F:catalytic activity; C:mitochondrion	EC:4.1; EC:4.1.3.4; EC:4; EC:4.1.3	Carbon-carbon lyases; Hydroxymethylglutaryl-CoA lyase; Lyases; Carbon-carbon lyases
true	[BLASTED, MAPPED, GO-SLIM]	PMGT_00020711-RA	serine carboxypeptidase-like 45	1638	5	0	82.35	4	P:GO:0019538; F:GO:0016787; C:GO:0005576; C:GO:0005773	P:protein metabolic process; F:hydrolase activity; C:extracellular region; C:vacuole	EC:3.4.17.11; EC:3.4.21; EC:3.4; EC:3.4.16; EC:3; EC:3.4.16.2; EC:3.4.16.6; EC:3.4.16.5	Glutamate carboxypeptidase; Acting on peptide bonds (peptidases); Acting on peptide bonds (peptidases); Acting on peptide bonds (peptidases); Hydrolases; Lysosomal Pro-Xaa carboxypeptidase; Carboxypeptidase D; Carboxypeptidase C
true	[BLASTED, MAPPED, GO-SLIM]	PMGT_00020712-RA	serine carboxypeptidase-like 45	816	5	7.6595e-92	58.32	1	F:GO:0016787	F:hydrolase activity	EC:3.4; EC:3	Acting on peptide bonds (peptidases); Hydrolases
true	[BLASTED, MAPPED, GO-SLIM]	PMGT_00020713-RA	hydroxymethylglutaryl-CoA lyase, mitochondrial isoform X2	1282	5	0	89.14	4	P:GO:0006091; P:GO:0009058; F:GO:0003824; C:GO:0005739	P:generation of precursor metabolites and energy; P:biosynthetic process; F:catalytic activity; C:mitochondrion	EC:4.1; EC:4.1.3.4; EC:4; EC:4.1.3	Carbon-carbon lyases; Hydroxymethylglutaryl-CoA lyase; Lyases; Carbon-carbon lyases
true	[BLASTED, MAPPED, GO-SLIM]	PMGT_00020057-RA	membrane protein of ER body-like protein	2883	5	2.26454e-117	51.57	2	P:GO:0009987; C:GO:0005575	P:cellular process; C:cellular_component
true	[BLASTED, MAPPED]	PMGT_00020055-RA	protein RESPONSE TO LOW SULFUR 3-like	348	5	1.28401e-36	77.39	1	P:GO:0098869	P:cellular oxidant detoxification
true	[BLASTED, MAPPED, GO-SLIM]	PMGT_00020054-RA	mitochondrial import inner membrane translocase subunit TIM22-like	2253	5	2.49402e-149	89.42	6	P:GO:0006810; P:GO:0016043; F:GO:0005215; C:GO:0005739; C:GO:0009507; C:GO:0016020	P:transport; P:cellular component organization; F:transporter activity; C:mitochondrion; C:chloroplast; C:membrane	EC:7	Translocases
true	[BLASTED, MAPPED, GO-SLIM]	PMGT_00020053-RA	transcription initiation factor TFIID subunit 1 isoform X1	6298	5	0	75.98	5	P:GO:0006139; P:GO:0009058; P:GO:0016043; F:GO:0005515; C:GO:0005654	P:nucleobase-containing compound metabolic process; P:biosynthetic process; P:cellular component organization; F:protein binding; C:nucleoplasm
true	[BLASTED, MAPPED, GO-SLIM]	PMGT_00020052-RA	L-type lectin-domain containing receptor kinase VIII.2-like	3619	5	0	80.16	10	P:GO:0006464; P:GO:0006950; P:GO:0007165; P:GO:0009605; P:GO:0009607; F:GO:0000166; F:GO:0016301; F:GO:0030246; F:GO:0038023; C:GO:0005886	P:cellular protein modification process; P:response to stress; P:signal transduction; P:response to external stimulus; P:response to biotic stimulus; F:nucleotide binding; F:kinase activity; F:carbohydrate binding; F:signaling receptor activity; C:plasma membrane	EC:2.7.1; EC:2.7.11; EC:2.7; EC:2; EC:2.7.11.30	Transferring phosphorus-containing groups; Transferring phosphorus-containing groups; Transferring phosphorus-containing groups; Transferases; Receptor protein serine/threonine kinase
true	[BLASTED, MAPPED, GO-SLIM]	PMGT_00020051-RA	60S ribosomal protein L9	1033	5	5.48957e-133	98.04	5	P:GO:0006412; F:GO:0003723; F:GO:0005198; C:GO:0005829; C:GO:0005840	P:translation; F:RNA binding; F:structural molecule activity; C:cytosol; C:ribosome
true	[NO-BLAST]	PMGT_00020996-RA	---NA---	549
true	[BLASTED, MAPPED, GO-SLIM]	PMGT_00020997-RA	DNA-directed RNA polymerase I subunit 1	5580	5	0	78.35	3	F:GO:0005488; F:GO:0016740; C:GO:0005730	F:binding; F:transferase activity; C:nucleolus	EC:2.7; EC:2; EC:2.7.7; EC:2.7.7.6	Transferring phosphorus-containing groups; Transferases; Transferring phosphorus-containing groups; DNA-directed RNA polymerase
true	[BLASTED]	PMGT_00020994-RA	uncharacterized protein At4g04980-like	1863	5	3.99259e-113	70.4
true	[BLASTED]	PMGT_00020995-RA	COP1-interacting protein 7 isoform X1	3433	5	0	61.79
true	[NO-BLAST]	PMGT_00020992-RA	---NA---	201
true	[BLASTED, MAPPED, GO-SLIM]	PMGT_00020993-RA	splicing factor 3B subunit 2	2200	5	0	88.8	1	C:GO:0005634	C:nucleus
true	[BLASTED, MAPPED, GO-SLIM]	PMGT_00020990-RA	lactosylceramide 4-alpha-galactosyltransferase	1332	5	8.46559e-179	73.98	2	F:GO:0016740; C:GO:0016020	F:transferase activity; C:membrane	EC:2	Transferases
true	[BLASTED, MAPPED, GO-SLIM]	PMGT_00020991-RA	probable polyol transporter 4	1977	5	0	86.35	4	P:GO:0006810; P:GO:0009987; F:GO:0005215; C:GO:0016020	P:transport; P:cellular process; F:transporter activity; C:membrane	EC:7	Translocases
true	[BLASTED]	PMGT_00020998-RA	F-box/FBD/LRR-repeat protein At5g56420-like isoform X2	762	5	6.58004e-26	50.05
true	[NO-BLAST]	PMGT_00020999-RA	---NA---	306
true	[BLASTED, MAPPED, GO-SLIM]	PMGT_00020691-RA	polyglutamine-binding protein 1	2576	5	0	66.41	4	P:GO:0006139; F:GO:0005488; C:GO:0005654; C:GO:0005737	P:nucleobase-containing compound metabolic process; F:binding; C:nucleoplasm; C:cytoplasm
true	[BLASTED, MAPPED]	PMGT_00020690-RA	calmodulin-binding protein 25	645	5	6.4056e-55	61.31	3	P:GO:0006970; F:GO:0005516; C:GO:0005634	P:response to osmotic stress; F:calmodulin binding; C:nucleus
true	[BLASTED, MAPPED, GO-SLIM]	PMGT_00020693-RA	cysteine proteinase inhibitor 12	1995	5	8.12752e-92	78.33	3	P:GO:0009987; P:GO:0019538; F:GO:0030234	P:cellular process; P:protein metabolic process; F:enzyme regulator activity
true	[BLASTED, MAPPED]	PMGT_00020692-RA	PREDICTED: uncharacterized protein LOC109008135	1812	5	8.84306e-158	67.94	2	C:GO:0016020; C:GO:0016021	C:membrane; C:integral component of membrane
true	[BLASTED, MAPPED, GO-SLIM]	PMGT_00020695-RA	WAT1-related protein At5g07050-like	1532	5	0	88.53	4	P:GO:0006810; P:GO:0009987; F:GO:0005215; C:GO:0005886	P:transport; P:cellular process; F:transporter activity; C:plasma membrane	EC:7	Translocases
true	[BLASTED, MAPPED, GO-SLIM]	PMGT_00020694-RA	cytochrome P450 98A2	3344	5	0	94.67	3	F:GO:0003824; F:GO:0005488; C:GO:0016020	F:catalytic activity; F:binding; C:membrane	EC:1; EC:1.14; EC:1.14.13	Oxidoreductases; Acting on paired donors, with incorporation or reduction of molecular oxygen. The oxygen incorporated need not be derived from O(2); Acting on paired donors, with incorporation or reduction of molecular oxygen. The oxygen incorporated need not be derived from O(2)
true	[BLASTED, MAPPED]	PMGT_00020697-RA	wall-associated receptor kinase-like 1	924	5	1.89579e-29	51.42	10	P:GO:0006468; P:GO:0007166; F:GO:0004672; F:GO:0004674; F:GO:0005509; F:GO:0005524; F:GO:0030247; C:GO:0005886; C:GO:0016020; C:GO:0016021	P:protein phosphorylation; P:cell surface receptor signaling pathway; F:protein kinase activity; F:protein serine/threonine kinase activity; F:calcium ion binding; F:ATP binding; F:polysaccharide binding; C:plasma membrane; C:membrane; C:integral component of membrane
true	[BLASTED, MAPPED, GO-SLIM]	PMGT_00020696-RA	cytochrome P450 94A1-like	1551	5	0	79.3	3	F:GO:0003824; F:GO:0005488; C:GO:0016020	F:catalytic activity; F:binding; C:membrane	EC:1; EC:1.14	Oxidoreductases; Acting on paired donors, with incorporation or reduction of molecular oxygen. The oxygen incorporated need not be derived from O(2)
true	[BLASTED, MAPPED, GO-SLIM]	PMGT_00020699-RA	cytochrome P450 94B3	738	5	2.88864e-106	80.61	3	F:GO:0003824; F:GO:0005488; C:GO:0016020	F:catalytic activity; F:binding; C:membrane	EC:1.14.14.1; EC:1; EC:1.14.14; EC:1.14	Unspecific monooxygenase; Oxidoreductases; Acting on paired donors, with incorporation or reduction of molecular oxygen. The oxygen incorporated need not be derived from O(2); Acting on paired donors, with incorporation or reduction of molecular oxygen. The oxygen incorporated need not be derived from O(2)
true	[BLASTED, MAPPED, GO-SLIM]	PMGT_00020698-RA	cytochrome P450 94A1-like	717	5	1.29195e-57	62.79	2	F:GO:0003824; F:GO:0005488	F:catalytic activity; F:binding	EC:1	Oxidoreductases
true	[BLASTED]	PMGT_00020529-RA	PREDICTED: uncharacterized protein LOC104414107	2581	5	2.81186e-150	68.69
true	[BLASTED]	PMGT_00020528-RA	pentatricopeptide repeat-containing protein At1g09220, mitochondrial	1488	5	0	74.93
true	[BLASTED, MAPPED]	PMGT_00020525-RA	NAC domain-containing protein 92-like	1550	5	2.97445e-138	67.18	2	P:GO:0006355; F:GO:0003677	P:regulation of transcription, DNA-templated; F:DNA binding
true	[BLASTED]	PMGT_00020524-RA	ricin B-like lectin R40G3	1292	5	1.02082e-73	60.28
true	[BLASTED, MAPPED, GO-SLIM]	PMGT_00020520-RA	apyrase 2-like	2392	5	0	85.27	3	F:GO:0000166; F:GO:0016787; C:GO:0016020	F:nucleotide binding; F:hydrolase activity; C:membrane	EC:3.6.1; EC:3.6; EC:3; EC:3.6.1.5	Acting on acid anhydrides; Acting on acid anhydrides; Hydrolases; Apyrase
true	[NO-BLAST]	PMGT_00021096-RA	---NA---	303
true	[NO-BLAST]	PMGT_00021097-RA	---NA---	552
true	[BLASTED, MAPPED]	PMGT_00020329-RA	cysteine-rich receptor-like protein kinase 2	753	5	1.21068e-19	48.5	10	P:GO:0006468; P:GO:0016310; F:GO:0000166; F:GO:0004672; F:GO:0004674; F:GO:0005524; F:GO:0016301; F:GO:0016740; C:GO:0016020; C:GO:0016021	P:protein phosphorylation; P:phosphorylation; F:nucleotide binding; F:protein kinase activity; F:protein serine/threonine kinase activity; F:ATP binding; F:kinase activity; F:transferase activity; C:membrane; C:integral component of membrane
true	[BLASTED]	PMGT_00020328-RA	probable serine/threonine-protein kinase PBL12	531	5	6.9969e-33	58.28
true	[BLASTED, MAPPED]	PMGT_00020321-RA	uncharacterized protein LOC102607507	946	5	2.94022e-13	68.03	1	F:GO:0016740	F:transferase activity
true	[BLASTED]	PMGT_00020320-RA	PREDICTED: uncharacterized protein LOC107900171	1233	5	3.60921e-53	59.35
true	[BLASTED, MAPPED, GO-SLIM]	PMGT_00020323-RA	callose synthase 12-like	5373	5	0	83.91	6	P:GO:0005975; P:GO:0009058; P:GO:0016043; P:GO:0048856; F:GO:0016740; C:GO:0005886	P:carbohydrate metabolic process; P:biosynthetic process; P:cellular component organization; P:anatomical structure development; F:transferase activity; C:plasma membrane	EC:2.4.1.34; EC:2.4; EC:2; EC:2.4.1	1,3-beta-glucan synthase; Glycosyltransferases; Transferases; Glycosyltransferases
true	[BLASTED, MAPPED, GO-SLIM]	PMGT_00020322-RA	callose synthase 12-like	5183	5	0	73.01	3	P:GO:0009987; F:GO:0016740; C:GO:0005886	P:cellular process; F:transferase activity; C:plasma membrane	EC:2.4; EC:2; EC:2.4.1	Glycosyltransferases; Transferases; Glycosyltransferases
true	[BLASTED]	PMGT_00020325-RA	PREDICTED: uncharacterized protein LOC104440761	807	5	1.10015e-58	59.06
true	[BLASTED, MAPPED, GO-SLIM]	PMGT_00020324-RA	mannan endo-1,4-beta-mannosidase 2 isoform X1	3368	5	0	88.75	4	P:GO:0005975; F:GO:0016787; C:GO:0005576; C:GO:0016020	P:carbohydrate metabolic process; F:hydrolase activity; C:extracellular region; C:membrane	EC:3.2; EC:3; EC:3.2.1.25; EC:3.2.1.78; EC:3.2.1	Glycosylases; Hydrolases; Beta-mannosidase; Mannan endo-1,4-beta-mannosidase; Glycosylases
true	[BLASTED, MAPPED]	PMGT_00020327-RA	probable receptor-like protein kinase At5g56460	711	5	1.42091e-21	53.6	3	P:GO:0006468; F:GO:0004672; F:GO:0005524	P:protein phosphorylation; F:protein kinase activity; F:ATP binding
true	[BLASTED, MAPPED, GO-SLIM]	PMGT_00020326-RA	PREDICTED: uncharacterized protein LOC108999541	510	5	5.17333e-83	82.91	1	C:GO:0016020	C:membrane
true	[BLASTED]	PMGT_00019918-RA	DUF21 domain-containing protein At2g14520	651	5	5.92019e-10	51.33
true	[BLASTED, MAPPED, GO-SLIM]	PMGT_00019919-RA	DUF21 domain-containing protein At5g52790-like	1539	5	6.08353e-160	70.06	1	C:GO:0005622	C:intracellular anatomical structure
true	[BLASTED, MAPPED, GO-SLIM]	PMGT_00019912-RA	heat shock protein 83	2731	5	0	98.89	7	P:GO:0006950; P:GO:0009628; P:GO:0009987; F:GO:0000166; F:GO:0005515; C:GO:0005829; C:GO:0005886	P:response to stress; P:response to abiotic stimulus; P:cellular process; F:nucleotide binding; F:protein binding; C:cytosol; C:plasma membrane
true	[BLASTED, MAPPED, GO-SLIM]	PMGT_00019913-RA	40S ribosomal protein S10-1-like	513	5	2.60972e-44	81.6	1	C:GO:0005840	C:ribosome
true	[BLASTED, MAPPED]	PMGT_00019910-RA	probable serine/threonine-protein kinase At1g01540	1272	5	6.57193e-120	61.39	2	P:GO:0016310; F:GO:0016301	P:phosphorylation; F:kinase activity
true	[BLASTED, MAPPED, GO-SLIM]	PMGT_00019911-RA	glutaminyl-peptide cyclotransferase	1224	5	5.01525e-149	77.87	3	P:GO:0006464; F:GO:0016740; C:GO:0016020	P:cellular protein modification process; F:transferase activity; C:membrane	EC:2.3; EC:2.3.2.5; EC:2; EC:2.3.2	Acyltransferases; Glutaminyl-peptide cyclotransferase; Transferases; Acyltransferases
true	[BLASTED, MAPPED]	PMGT_00019917-RA	uncharacterized protein PAM68-like	534	5	2.94619e-57	67.94	2	C:GO:0016020; C:GO:0016021	C:membrane; C:integral component of membrane
true	[BLASTED, MAPPED, GO-SLIM]	PMGT_00019914-RA	protein REVEILLE 6 isoform X1	1757	5	2.75099e-154	80.83	1	C:GO:0005634	C:nucleus
true	[BLASTED, MAPPED]	PMGT_00019915-RA	heavy metal-associated isoprenylated plant protein 39-like	1039	5	7.21345e-35	70.44	2	P:GO:0030001; F:GO:0046872	P:metal ion transport; F:metal ion binding
true	[NO-BLAST]	PMGT_00020819-RA	---NA---	342
true	[BLASTED, MAPPED, GO-SLIM]	PMGT_00020818-RA	U-box domain-containing protein 17	2160	5	0	86.85	4	P:GO:0006464; F:GO:0016740; C:GO:0005634; C:GO:0005737	P:cellular protein modification process; F:transferase activity; C:nucleus; C:cytoplasm	EC:2; EC:6	Transferases; Ligases
true	[BLASTED, MAPPED, GO-SLIM]	PMGT_00020813-RA	aquaporin NIP1-1	837	5	1.28417e-139	84.59	4	P:GO:0006810; P:GO:0009987; F:GO:0005215; C:GO:0016020	P:transport; P:cellular process; F:transporter activity; C:membrane	EC:7	Translocases
true	[BLASTED]	PMGT_00020812-RB	probable LRR receptor-like serine/threonine-protein kinase RFK1 isoform X1	3280	5	0	78.08
true	[BLASTED]	PMGT_00020812-RA	probable LRR receptor-like serine/threonine-protein kinase RFK1 isoform X1	3343	5	0	80.77
true	[NO-BLAST]	PMGT_00020811-RA	---NA---	276
true	[BLASTED]	PMGT_00020810-RA	probable LRR receptor-like serine/threonine-protein kinase RFK1 isoform X1	3299	5	0	78.28
true	[BLASTED, MAPPED, GO-SLIM]	PMGT_00020817-RA	heat stress transcription factor A-4a	1988	5	1.05305e-121	67.03	3	P:GO:0006139; P:GO:0009058; F:GO:0003677	P:nucleobase-containing compound metabolic process; P:biosynthetic process; F:DNA binding
true	[BLASTED]	PMGT_00020816-RA	putative B3 domain-containing protein Os03g0621600	873	5	4.48974e-36	45.98
true	[BLASTED, MAPPED, GO-SLIM]	PMGT_00020815-RA	BES1/BZR1 homolog protein 4 isoform X1	1754	5	1.23026e-149	84	6	P:GO:0006139; P:GO:0007165; P:GO:0009058; P:GO:0009719; P:GO:0042221; F:GO:0003700	P:nucleobase-containing compound metabolic process; P:signal transduction; P:biosynthetic process; P:response to endogenous stimulus; P:response to chemical; F:DNA-binding transcription factor activity
true	[BLASTED, MAPPED, GO-SLIM]	PMGT_00020814-RA	nudix hydrolase 20, chloroplastic-like isoform X2	2782	5	1.01226e-171	77.31	1	F:GO:0016787	F:hydrolase activity	EC:3.6.1.58; EC:3.6.1; EC:3.6; EC:3; EC:3.6.1.6	8-oxo-dGDP phosphatase; Acting on acid anhydrides; Acting on acid anhydrides; Hydrolases; Nucleoside diphosphate phosphatase
true	[BLASTED, MAPPED, GO-SLIM]	PMGT_00021300-RA	probable F-box protein At4g22030	579	5	5.62287e-45	87.91	1	C:GO:0016020	C:membrane
true	[NO-BLAST]	PMGT_00021301-RA	---NA---	489
true	[BLASTED, MAPPED, GO-SLIM]	PMGT_00021302-RA	ACD11 homolog protein	615	5	2.40423e-31	95	6	P:GO:0006810; P:GO:0016043; F:GO:0005215; F:GO:0008289; C:GO:0005829; C:GO:0016020	P:transport; P:cellular component organization; F:transporter activity; F:lipid binding; C:cytosol; C:membrane	EC:7	Translocases
true	[BLASTED, MAPPED, GO-SLIM]	PMGT_00021303-RA	PREDICTED: uncharacterized protein LOC18597186	1371	5	3.43911e-107	82.82	4	P:GO:0006810; P:GO:0009987; C:GO:0005783; C:GO:0016020	P:transport; P:cellular process; C:endoplasmic reticulum; C:membrane
true	[BLASTED]	PMGT_00021304-RA	S-type anion channel SLAH1	1206	5	5.43353e-162	77.83
true	[BLASTED]	PMGT_00021305-RA	uncharacterized protein LOC107461000	1779	5	1.03678e-46	59.17
true	[NO-BLAST]	PMGT_00021306-RA	---NA---	318
true	[BLASTED, MAPPED, GO-SLIM]	PMGT_00021307-RA	S-type anion channel SLAH1	1146	5	1.09198e-155	76.18	5	P:GO:0006810; P:GO:0006950; P:GO:0009628; P:GO:0009987; C:GO:0016020	P:transport; P:response to stress; P:response to abiotic stimulus; P:cellular process; C:membrane
true	[BLASTED, MAPPED, GO-SLIM]	PMGT_00021308-RA	probable inactive receptor kinase At2g26730	516	5	1.95815e-28	76.62	4	P:GO:0006464; F:GO:0000166; F:GO:0016301; C:GO:0016020	P:cellular protein modification process; F:nucleotide binding; F:kinase activity; C:membrane	EC:2.7.1; EC:2.7.11.26; EC:2.7; EC:2	Transferring phosphorus-containing groups; [Tau protein] kinase; Transferring phosphorus-containing groups; Transferases
true	[BLASTED, MAPPED, GO-SLIM]	PMGT_00021309-RA	mitogen-activated protein kinase kinase kinase 18-like	1413	5	5.0521e-127	67.09	1	F:GO:0016740	F:transferase activity	EC:2	Transferases
true	[NO-BLAST]	PMGT_00020559-RA	---NA---	330
true	[BLASTED]	PMGT_00020555-RA	uncharacterized protein LOC21410003	531	5	1.51615e-37	60.52
true	[BLASTED]	PMGT_00019899-RA	probable receptor-like protein kinase At5g56460	801	5	2.35239e-23	46.03
true	[BLASTED, MAPPED]	PMGT_00019898-RA	receptor protein kinase TMK1-like	438	5	1.59953e-21	56.76	6	P:GO:0006468; F:GO:0004672; F:GO:0005524; C:GO:0005886; C:GO:0016020; C:GO:0016021	P:protein phosphorylation; F:protein kinase activity; F:ATP binding; C:plasma membrane; C:membrane; C:integral component of membrane
true	[NO-BLAST]	PMGT_00019897-RA	---NA---	213
true	[NO-BLAST]	PMGT_00019897-RB	---NA---	303
true	[BLASTED]	PMGT_00019896-RA	probable serine/threonine-protein kinase PBL12	774	5	4.92663e-34	52.88
true	[BLASTED, MAPPED, GO-SLIM]	PMGT_00019895-RA	probable LRR receptor-like serine/threonine-protein kinase At4g36180	525	5	9.65966e-54	81.02	4	P:GO:0006464; F:GO:0000166; F:GO:0016301; C:GO:0016020	P:cellular protein modification process; F:nucleotide binding; F:kinase activity; C:membrane	EC:2.7.1; EC:2.7; EC:2	Transferring phosphorus-containing groups; Transferring phosphorus-containing groups; Transferases
true	[NO-BLAST]	PMGT_00019894-RA	---NA---	228
true	[BLASTED, MAPPED, GO-SLIM]	PMGT_00019893-RA	KH domain-containing protein At4g26480-like	834	5	1.3221e-47	89.96	1	F:GO:0003723	F:RNA binding
true	[BLASTED, MAPPED, GO-SLIM]	PMGT_00019892-RA	serpin-ZX-like	1501	5	2.57329e-123	75.77	4	P:GO:0019538; F:GO:0016301; F:GO:0030234; C:GO:0005576	P:protein metabolic process; F:kinase activity; F:enzyme regulator activity; C:extracellular region	EC:2.7.1; EC:2.7.11; EC:2.7; EC:2	Transferring phosphorus-containing groups; Transferring phosphorus-containing groups; Transferring phosphorus-containing groups; Transferases
true	[BLASTED, MAPPED, GO-SLIM]	PMGT_00019891-RA	ras-related protein RHN1 isoform X1	563	5	9.56071e-50	90.34	5	P:GO:0006810; P:GO:0009987; F:GO:0000166; F:GO:0016787; C:GO:0005768	P:transport; P:cellular process; F:nucleotide binding; F:hydrolase activity; C:endosome	EC:3.6.1; EC:3.6; EC:3; EC:3.6.1.15	Acting on acid anhydrides; Acting on acid anhydrides; Hydrolases; Nucleoside-triphosphate phosphatase
true	[BLASTED, MAPPED, GO-SLIM]	PMGT_00019890-RA	serpin-ZX	1655	5	3.28992e-162	75.56	4	P:GO:0009987; P:GO:0019538; F:GO:0030234; C:GO:0005576	P:cellular process; P:protein metabolic process; F:enzyme regulator activity; C:extracellular region
true	[BLASTED, MAPPED, GO-SLIM]	PMGT_00020619-RA	beta-glucuronosyltransferase GlcAT14A	1583	5	0	84.51	2	F:GO:0016740; C:GO:0016020	F:transferase activity; C:membrane	EC:2.4; EC:2	Glycosyltransferases; Transferases
true	[BLASTED, MAPPED]	PMGT_00020618-RA	S-protein homolog 3-like	426	5	1.49737e-16	51.85	2	P:GO:0060320; C:GO:0005576	P:rejection of self pollen; C:extracellular region
true	[BLASTED, MAPPED, GO-SLIM]	PMGT_00020610-RA	replication factor C subunit 3	2217	5	0	97.06	6	P:GO:0006259; P:GO:0006950; P:GO:0009058; F:GO:0003677; F:GO:0016787; C:GO:0005634	P:DNA metabolic process; P:response to stress; P:biosynthetic process; F:DNA binding; F:hydrolase activity; C:nucleus	EC:3.6.1; EC:3.6; EC:3; EC:3.6.1.15	Acting on acid anhydrides; Acting on acid anhydrides; Hydrolases; Nucleoside-triphosphate phosphatase
true	[BLASTED, MAPPED, GO-SLIM]	PMGT_00020613-RA	cation/calcium exchanger 2-like	1758	5	0	74.03	1	C:GO:0016020	C:membrane
true	[BLASTED, MAPPED, GO-SLIM]	PMGT_00020612-RA	cation/calcium exchanger 1	1755	5	0	74.53	4	P:GO:0006810; P:GO:0009987; F:GO:0005215; C:GO:0016020	P:transport; P:cellular process; F:transporter activity; C:membrane	EC:7	Translocases
true	[BLASTED, MAPPED, GO-SLIM]	PMGT_00020615-RA	NF-X1-type zinc finger protein NFXL2	315	5	6.06745e-34	81.83	6	P:GO:0006139; P:GO:0009058; F:GO:0003677; F:GO:0003700; C:GO:0005634; C:GO:0016020	P:nucleobase-containing compound metabolic process; P:biosynthetic process; F:DNA binding; F:DNA-binding transcription factor activity; C:nucleus; C:membrane
true	[BLASTED]	PMGT_00020614-RA	PREDICTED: uncharacterized protein LOC104425301	1007	5	8.9885e-75	82.18
true	[BLASTED, MAPPED, GO-SLIM]	PMGT_00020617-RA	NF-X1-type zinc finger protein NFXL2	333	5	1.16238e-20	78.32	6	P:GO:0006139; P:GO:0009058; F:GO:0003677; F:GO:0003700; C:GO:0005634; C:GO:0016020	P:nucleobase-containing compound metabolic process; P:biosynthetic process; F:DNA binding; F:DNA-binding transcription factor activity; C:nucleus; C:membrane
true	[BLASTED, MAPPED, GO-SLIM]	PMGT_00020616-RA	NF-X1-type zinc finger protein NFXL2	609	5	8.9668e-48	66.86	5	P:GO:0006139; P:GO:0009058; F:GO:0003700; F:GO:0005488; C:GO:0005575	P:nucleobase-containing compound metabolic process; P:biosynthetic process; F:DNA-binding transcription factor activity; F:binding; C:cellular_component
true	[BLASTED, MAPPED, GO-SLIM]	PMGT_00020893-RA	ras-related protein RABA1f	1263	5	3.81272e-146	96.59	3	F:GO:0000166; F:GO:0016787; C:GO:0005768	F:nucleotide binding; F:hydrolase activity; C:endosome	EC:3.6.1; EC:3.6; EC:3; EC:3.6.1.15	Acting on acid anhydrides; Acting on acid anhydrides; Hydrolases; Nucleoside-triphosphate phosphatase
true	[BLASTED, MAPPED]	PMGT_00020892-RA	WUSCHEL-related homeobox 9-like	1185	5	2.09086e-120	63.77	2	F:GO:0003677; C:GO:0005634	F:DNA binding; C:nucleus
true	[BLASTED, MAPPED, GO-SLIM]	PMGT_00020891-RA	pathogenesis-related genes transcriptional activator PTI5-like	525	5	6.64e-48	79.82	5	P:GO:0006139; P:GO:0009058; F:GO:0003677; F:GO:0003700; C:GO:0005634	P:nucleobase-containing compound metabolic process; P:biosynthetic process; F:DNA binding; F:DNA-binding transcription factor activity; C:nucleus
true	[BLASTED, MAPPED]	PMGT_00020890-RA	ethylene-responsive transcription factor ERF091	762	5	1.40889e-82	66.05	4	P:GO:0006355; F:GO:0003677; F:GO:0003700; C:GO:0005634	P:regulation of transcription, DNA-templated; F:DNA binding; F:DNA-binding transcription factor activity; C:nucleus
true	[BLASTED, MAPPED]	PMGT_00020897-RA	thaumatin-like protein 1b	258	5	1.15954e-18	70.8	2	P:GO:0006952; C:GO:0005576	P:defense response; C:extracellular region
true	[BLASTED, MAPPED, GO-SLIM]	PMGT_00020896-RA	OPA3-like protein	1106	5	3.04772e-91	91.42	2	P:GO:0006629; C:GO:0005739	P:lipid metabolic process; C:mitochondrion
true	[BLASTED, MAPPED, GO-SLIM]	PMGT_00020895-RA	transcription factor VOZ1	2280	5	0	87.89	9	P:GO:0000003; P:GO:0006139; P:GO:0006950; P:GO:0009058; P:GO:0009416; P:GO:0009791; P:GO:0042221; F:GO:0003677; C:GO:0005634	P:reproduction; P:nucleobase-containing compound metabolic process; P:response to stress; P:biosynthetic process; P:response to light stimulus; P:post-embryonic development; P:response to chemical; F:DNA binding; C:nucleus
true	[BLASTED, MAPPED, GO-SLIM]	PMGT_00020894-RA	28 kDa heat- and acid-stable phosphoprotein	922	5	2.16194e-81	88.85	1	C:GO:0005829	C:cytosol
true	[BLASTED, MAPPED]	PMGT_00020899-RA	probable O-methyltransferase 3 isoform X2	843	5	2.63072e-99	69.15	5	P:GO:0032259; F:GO:0008168; F:GO:0008171; F:GO:0016740; F:GO:0046983	P:methylation; F:methyltransferase activity; F:O-methyltransferase activity; F:transferase activity; F:protein dimerization activity
true	[BLASTED, MAPPED, GO-SLIM]	PMGT_00020898-RA	aspartic proteinase CDR1	1326	5	0	72.43	3	P:GO:0019538; F:GO:0016787; C:GO:0005576	P:protein metabolic process; F:hydrolase activity; C:extracellular region	EC:3.4.99; EC:3.4.23.1; EC:3.4.23; EC:3.4.23.32; EC:3.4.23.43; EC:3.4.23.20; EC:3.4.23.25; EC:3.4.23.36; EC:3.4.23.4; EC:3.4.23.35; EC:3.4.23.5; EC:3.4.23.34; EC:3.4.23.15; EC:3.4; EC:3	Acting on peptide bonds (peptidases); Pepsin A; Acting on peptide bonds (peptidases); Scytalidopepsin B; Prepilin peptidase; Penicillopepsin; Saccharopepsin; Signal peptidase II; Chymosin; Barrierpepsin; Cathepsin D; Cathepsin E; Renin; Acting on peptide bonds (peptidases); Hydrolases
true	[BLASTED, MAPPED, GO-SLIM]	PMGT_00019785-RA	BAG family molecular chaperone regulator 7	2060	5	3.46093e-155	73.68	2	P:GO:0009987; C:GO:0005575	P:cellular process; C:cellular_component
true	[BLASTED, MAPPED, GO-SLIM]	PMGT_00019784-RA	E3 ubiquitin protein ligase RIN2-like	2281	5	0	79.23	8	P:GO:0006464; P:GO:0006950; P:GO:0008219; P:GO:0009056; P:GO:0009605; P:GO:0009607; F:GO:0016740; C:GO:0005886	P:cellular protein modification process; P:response to stress; P:cell death; P:catabolic process; P:response to external stimulus; P:response to biotic stimulus; F:transferase activity; C:plasma membrane	EC:2	Transferases
true	[BLASTED]	PMGT_00019783-RA	uncharacterized protein LOC107619313	240	5	5.97544e-25	81.6
true	[BLASTED, MAPPED, GO-SLIM]	PMGT_00019782-RA	putative glycerol-3-phosphate transporter 1	2095	5	0	87.8	4	P:GO:0006810; P:GO:0009987; F:GO:0005215; C:GO:0016020	P:transport; P:cellular process; F:transporter activity; C:membrane	EC:7	Translocases
true	[NO-BLAST]	PMGT_00019781-RA	---NA---	324
true	[BLASTED]	PMGT_00019780-RA	23.6 kDa heat shock protein, mitochondrial isoform X2	923	5	1.36155e-63	69.63
true	[BLASTED, MAPPED, GO-SLIM]	PMGT_00020408-RA	senescence-specific cysteine protease SAG39	1029	5	1.81005e-164	77.03	6	P:GO:0009056; P:GO:0009987; P:GO:0019538; F:GO:0016787; C:GO:0005576; C:GO:0005764	P:catabolic process; P:cellular process; P:protein metabolic process; F:hydrolase activity; C:extracellular region; C:lysosome	EC:3.4.22; EC:3.4.22.1; EC:3.4.99; EC:3.4.22.41; EC:3.4.22.40; EC:3.4.22.34; EC:3.4.22.8; EC:3.4.22.28; EC:3.4.22.16; EC:3.4.22.27; EC:3.4.22.38; EC:3.4.22.15; EC:3.4.22.14; EC:3.4; EC:1; EC:3	Acting on peptide bonds (peptidases); Cathepsin B; Acting on peptide bonds (peptidases); Cathepsin F; Bleomycin hydrolase; Legumain; Clostripain; Picornain 3C; Cathepsin H; Cathepsin S; Cathepsin K; Cathepsin L; Actinidain; Acting on peptide bonds (peptidases); Oxidoreductases; Hydrolases
true	[BLASTED]	PMGT_00020409-RA	PREDICTED: uncharacterized protein LOC104457155	384	5	1.76057e-75	93.27
true	[BLASTED]	PMGT_00020400-RA	transcription factor GTE4	3080	5	0	78.43
true	[BLASTED, MAPPED, GO-SLIM]	PMGT_00020401-RA	phospholipase A1-IIgamma	1185	5	0	79.02	3	P:GO:0006629; F:GO:0016787; C:GO:0016020	P:lipid metabolic process; F:hydrolase activity; C:membrane	EC:3.1; EC:3.1.1.32; EC:3; EC:3.1.1; EC:3.1.1.1	Acting on ester bonds; Phospholipase A(1); Hydrolases; Acting on ester bonds; Carboxylesterase
true	[BLASTED, MAPPED, GO-SLIM]	PMGT_00020402-RA	protein trichome birefringence-like 39	1500	5	0	87.13	2	F:GO:0016740; C:GO:0005794	F:transferase activity; C:Golgi apparatus	EC:2.3; EC:2; EC:2.3.1	Acyltransferases; Transferases; Acyltransferases
true	[BLASTED, MAPPED, GO-SLIM]	PMGT_00020403-RA	senescence-specific cysteine protease SAG39-like	1032	5	0	81.62	6	P:GO:0009056; P:GO:0009987; P:GO:0019538; F:GO:0016787; C:GO:0005576; C:GO:0005764	P:catabolic process; P:cellular process; P:protein metabolic process; F:hydrolase activity; C:extracellular region; C:lysosome	EC:3.4.22; EC:3.4.22.1; EC:3.4.99; EC:3.4.22.41; EC:3.4.22.40; EC:3.4.22.34; EC:3.4.22.8; EC:3.4.22.28; EC:3.4.22.16; EC:3.4.22.27; EC:3.4.22.38; EC:3.4.22.15; EC:3.4.22.14; EC:3.4; EC:3	Acting on peptide bonds (peptidases); Cathepsin B; Acting on peptide bonds (peptidases); Cathepsin F; Bleomycin hydrolase; Legumain; Clostripain; Picornain 3C; Cathepsin H; Cathepsin S; Cathepsin K; Cathepsin L; Actinidain; Acting on peptide bonds (peptidases); Hydrolases
true	[BLASTED, MAPPED, GO-SLIM]	PMGT_00020404-RA	protein trichome birefringence-like 36	1404	5	0	70.85	3	F:GO:0016740; C:GO:0005794; C:GO:0016020	F:transferase activity; C:Golgi apparatus; C:membrane	EC:2.3; EC:2; EC:2.3.1	Acyltransferases; Transferases; Acyltransferases
true	[BLASTED, MAPPED]	PMGT_00020405-RA	PREDICTED: uncharacterized protein LOC104441219 isoform X2	1911	5	3.17941e-67	53.4	2	C:GO:0005776; C:GO:0061908	C:autophagosome; C:phagophore
true	[BLASTED, MAPPED, GO-SLIM]	PMGT_00020406-RA	uncharacterized protein At1g03900 isoform X4	1330	5	1.52293e-135	82.38	4	P:GO:0006810; P:GO:0009987; C:GO:0005737; C:GO:0016020	P:transport; P:cellular process; C:cytoplasm; C:membrane
true	[BLASTED, MAPPED, GO-SLIM]	PMGT_00020407-RA	ketol-acid reductoisomerase, chloroplastic	3396	5	0	80.13	1	F:GO:0003824	F:catalytic activity	EC:5	Isomerases
true	[BLASTED]	PMGT_00019808-RA	cysteine and histidine-rich domain-containing protein RAR1 isoform X1	892	5	1.30011e-118	82.53
true	[BLASTED, MAPPED, GO-SLIM]	PMGT_00019817-RA	subtilisin-like protease SBT1.3	2397	5	0	88.6	2	P:GO:0019538; F:GO:0016787	P:protein metabolic process; F:hydrolase activity	EC:3.4.21.73; EC:3.4.24.7; EC:3.4.21.71; EC:3.4.24.3; EC:3.4.21.34; EC:3.4.21.78; EC:3.4.21.75; EC:3.4.21.26; EC:3.4.21.27; EC:3.4.21.68; EC:3.4.21.69; EC:3.4.24.34; EC:3.4.21.41; EC:3.4.21.83; EC:3.4.21.88; EC:3.4.21.45; EC:3.4.21.89; EC:3.4.21.42; EC:3.4.19.1; EC:3.4.21.43; EC:3.4.21.87; EC:3.4.21.38; EC:3.4.21.35; EC:3.4.21.79; EC:3.4.21.36; EC:3.4.21.102; EC:3.4.21.39; EC:3.4.21; EC:3.4.21.4;…	U-plasminogen activator; Interstitial collagenase; Pancreatic elastase II; Microbial collagenase; Plasma kallikrein; Granzyme A; Furin; Prolyl oligopeptidase; Coagulation factor XIa; T-plasminogen activator; Protein C (activated); Neutrophil collagenase; Complement subcomponent C1r; Oligopeptidase B; Repressor LexA; Complement factor I; Signal peptidase I; Complement subcomponent C1s; Acylaminoac…
true	[BLASTED, MAPPED, GO-SLIM]	PMGT_00019816-RA	3-ketoacyl-CoA synthase 6-like	1467	5	0	79.79	5	P:GO:0006629; P:GO:0009058; P:GO:0009987; F:GO:0016740; C:GO:0016020	P:lipid metabolic process; P:biosynthetic process; P:cellular process; F:transferase activity; C:membrane	EC:2.3; EC:2; EC:2.3.1.199; EC:2.3.1	Acyltransferases; Transferases; Very-long-chain 3-oxoacyl-CoA synthase; Acyltransferases
true	[BLASTED, MAPPED, GO-SLIM]	PMGT_00019815-RA	alpha-L-fucosidase 1-like	1818	5	0	83.96	4	P:GO:0005975; P:GO:0009056; F:GO:0016787; C:GO:0005764	P:carbohydrate metabolic process; P:catabolic process; F:hydrolase activity; C:lysosome	EC:3.2; EC:3.2.1.51; EC:3; EC:3.2.1	Glycosylases; Alpha-L-fucosidase; Hydrolases; Glycosylases
true	[BLASTED]	PMGT_00019814-RA	pentatricopeptide repeat-containing protein At5g66520-like	2151	5	0	72.61
true	[BLASTED, MAPPED, GO-SLIM]	PMGT_00019813-RA	uncharacterized protein LOC105648555	1722	5	0	79.15	4	P:GO:0019538; F:GO:0005488; F:GO:0016787; C:GO:0016020	P:protein metabolic process; F:binding; F:hydrolase activity; C:membrane	EC:3.4.24; EC:3.4.24.61; EC:3.4.24.23; EC:3.4.24.24; EC:3.4.24.69; EC:3.4.24.64; EC:3.4.24.21; EC:3.4.24.22; EC:3.4; EC:3.4.24.17; EC:3.4.24.18; EC:3.4.24.19; EC:3.4.24.70; EC:3.4.99; EC:3.4.24.71; EC:3.4.24.72; EC:3.4.24.56; EC:3.4.24.35; EC:3.4.24.57; EC:3.4.24.14; EC:3.4.24.37; EC:3.4.24.59; EC:3.4.24.11; EC:3.4.24.55; EC:3	Acting on peptide bonds (peptidases); Nardilysin; Matrilysin; Gelatinase A; Bontoxilysin; Mitochondrial processing peptidase; Astacin; Stromelysin 2; Acting on peptide bonds (peptidases); Stromelysin 1; Meprin A; Procollagen C-endopeptidase; Oligopeptidase A; Acting on peptide bonds (peptidases); Endothelin-converting enzyme 1; Fibrolase; Insulysin; Gelatinase B; O-sialoglycoprotein endopeptidase…
true	[BLASTED, MAPPED, GO-SLIM]	PMGT_00019812-RA	embryo-specific protein ATS3B-like	798	5	1.55017e-85	78.31	1	C:GO:0016020	C:membrane
true	[BLASTED, MAPPED, GO-SLIM]	PMGT_00019811-RA	xyloglucan galactosyltransferase XLT2-like	2317	5	0	79.11	6	P:GO:0005975; P:GO:0006464; P:GO:0009058; F:GO:0016740; C:GO:0005794; C:GO:0016020	P:carbohydrate metabolic process; P:cellular protein modification process; P:biosynthetic process; F:transferase activity; C:Golgi apparatus; C:membrane	EC:2.4; EC:2; EC:2.4.1	Glycosyltransferases; Transferases; Glycosyltransferases
true	[NO-BLAST]	PMGT_00019810-RA	---NA---	246
true	[BLASTED, MAPPED, GO-SLIM]	PMGT_00019819-RA	transcription factor bHLH118	765	5	4.90052e-53	57.95	1	F:GO:0005488	F:binding
true	[BLASTED, MAPPED, GO-SLIM]	PMGT_00019818-RA	probable protein phosphatase 2C 75	1961	5	5.87883e-152	70.46	3	F:GO:0016787; C:GO:0005634; C:GO:0005829	F:hydrolase activity; C:nucleus; C:cytosol	EC:3.1.3.16; EC:3.1; EC:3; EC:3.1.3	Protein-serine/threonine phosphatase; Acting on ester bonds; Hydrolases; Acting on ester bonds
true	[NO-BLAST]	PMGT_00020178-RA	---NA---	399
true	[NO-BLAST]	PMGT_00020179-RA	---NA---	1044
true	[BLASTED]	PMGT_00020239-RA	beta-bisabolene synthase-like	1497	5	0	66.7
true	[BLASTED]	PMGT_00020238-RA	beta-bisabolene synthase-like	1293	5	6.22847e-144	60.75
true	[BLASTED]	PMGT_00020233-RA	beta-bisabolene synthase-like	1701	5	0	76.9
true	[BLASTED]	PMGT_00020232-RA	monoterpene synthase-like isoform X1	2051	5	0	76.37
true	[BLASTED, MAPPED, GO-SLIM]	PMGT_00020231-RA	cytochrome P450 71D9-like	441	5	2.79607e-28	70.92	2	F:GO:0003824; F:GO:0005488	F:catalytic activity; F:binding	EC:1	Oxidoreductases
true	[BLASTED, MAPPED, GO-SLIM]	PMGT_00020230-RA	premnaspirodiene oxygenase-like	372	5	1.28419e-38	75.25	3	F:GO:0003824; F:GO:0005488; C:GO:0016020	F:catalytic activity; F:binding; C:membrane	EC:1	Oxidoreductases
true	[BLASTED]	PMGT_00020237-RA	beta-bisabolene synthase-like	1452	5	0	67.33
true	[BLASTED]	PMGT_00020236-RA	beta-bisabolene synthase-like	1878	5	0	77.17
true	[BLASTED]	PMGT_00020235-RA	monoterpene synthase-like isoform X1	2051	5	0	76.37
true	[BLASTED]	PMGT_00020234-RA	beta-bisabolene synthase-like	1656	5	0	65.26
true	[BLASTED]	PMGT_00020035-RA	F-box protein CPR30-like	762	5	2.84858e-22	57.49
true	[BLASTED, MAPPED]	PMGT_00020034-RA	uncharacterized protein LOC112022501	2680	5	5.70021e-111	75.94	1	F:GO:0016787	F:hydrolase activity
true	[BLASTED]	PMGT_00020037-RA	protein TRANSPARENT TESTA GLABRA 1 isoform X2	1493	5	0	92.41
true	[BLASTED, MAPPED]	PMGT_00020036-RA	E3 ubiquitin-protein ligase RHA2A-like	1134	5	7.66226e-37	56.91	2	P:GO:0016567; F:GO:0061630	P:protein ubiquitination; F:ubiquitin protein ligase activity
true	[BLASTED, MAPPED, GO-SLIM]	PMGT_00020031-RA	ribosome-binding factor PSRP1, chloroplastic	1470	5	5.73735e-139	80.45	4	P:GO:0006412; F:GO:0005488; C:GO:0005829; C:GO:0005840	P:translation; F:binding; C:cytosol; C:ribosome
true	[BLASTED]	PMGT_00020030-RA	PREDICTED: uncharacterized protein LOC107863008	288	5	1.79801e-16	57.79
true	[BLASTED, MAPPED, GO-SLIM]	PMGT_00020033-RA	NDR1/HIN1-like protein 26	654	5	5.83096e-103	80.37	1	C:GO:0005886	C:plasma membrane
true	[BLASTED, MAPPED]	PMGT_00020032-RA	two-component response regulator-like APRR9 isoform X2	3438	5	0	70.38	3	P:GO:0000160; P:GO:0048511; C:GO:0005634	P:phosphorelay signal transduction system; P:rhythmic process; C:nucleus
true	[BLASTED, MAPPED, GO-SLIM]	PMGT_00020039-RA	protein DOWNY MILDEW RESISTANCE 6-like	1544	5	0	89.98	3	F:GO:0003824; F:GO:0005488; C:GO:0016020	F:catalytic activity; F:binding; C:membrane	EC:1	Oxidoreductases
true	[NO-BLAST]	PMGT_00020038-RA	---NA---	246
true	[BLASTED]	PMGT_00020859-RA	trihelix transcription factor ASIL2-like isoform X1	1998	5	9.59484e-118	76.35
true	[BLASTED]	PMGT_00021072-RA	lysM domain-containing protein ARB_03442	210	5	1.10556e-13	75.23
true	[BLASTED]	PMGT_00021070-RA	lysM domain-containing protein ARB_03442	261	5	2.36235e-21	73.26
true	[NO-BLAST]	PMGT_00021071-RA	---NA---	366
true	[NO-BLAST]	PMGT_00021076-RA	---NA---	543
true	[BLASTED]	PMGT_00021077-RA	disease resistance RPP13-like protein 4	1023	5	5.7175e-45	47.95
true	[BLASTED]	PMGT_00021074-RA	transcription factor MYB102-like	1540	5	1.15572e-131	68.39
true	[NO-BLAST]	PMGT_00021075-RA	---NA---	372
true	[BLASTED]	PMGT_00021078-RA	PREDICTED: uncharacterized protein LOC103961896	342	5	2.23562e-12	41.89
true	[BLASTED, MAPPED, GO-SLIM]	PMGT_00021278-RA	uncharacterized protein LOC110599889	585	5	6.6219e-21	77.06	6	P:GO:0009056; P:GO:0009987; P:GO:0019538; F:GO:0005515; C:GO:0005768; C:GO:0016020	P:catabolic process; P:cellular process; P:protein metabolic process; F:protein binding; C:endosome; C:membrane
true	[BLASTED, MAPPED, GO-SLIM]	PMGT_00021279-RA	PREDICTED: uncharacterized protein LOC18590471	309	5	8.79501e-19	70.33	1	F:GO:0016740	F:transferase activity	EC:2	Transferases
true	[BLASTED, MAPPED, GO-SLIM]	PMGT_00021276-RA	spindle and kinetochore-associated protein 1 homolog	837	5	1.08859e-100	74.98	4	P:GO:0007049; P:GO:0016043; F:GO:0005515; C:GO:0005856	P:cell cycle; P:cellular component organization; F:protein binding; C:cytoskeleton
true	[BLASTED]	PMGT_00021270-RA	pentatricopeptide repeat-containing protein At1g11710, mitochondrial	2860	5	0	73.4
true	[BLASTED, MAPPED, GO-SLIM]	PMGT_00020480-RA	tobamovirus multiplication protein 1 isoform X1	2403	5	2.25475e-146	75.09	1	C:GO:0016020	C:membrane
true	[BLASTED, MAPPED]	PMGT_00020481-RA	uncharacterized protein LOC107416129	285	5	7.64745e-15	57.91	2	C:GO:0016020; C:GO:0016021	C:membrane; C:integral component of membrane
true	[BLASTED, MAPPED, GO-SLIM]	PMGT_00020482-RA	conserved oligomeric Golgi complex subunit 5	3512	5	0	88.73	4	P:GO:0006810; P:GO:0009987; C:GO:0005794; C:GO:0016020	P:transport; P:cellular process; C:Golgi apparatus; C:membrane
true	[BLASTED]	PMGT_00020483-RA	dual specificity tyrosine-phosphorylation-regulated kinase 1A-like	615	4	8.47494e-14	51.28
true	[BLASTED, MAPPED, GO-SLIM]	PMGT_00020484-RA	uncharacterized protein LOC112036210	869	5	4.23241e-75	78.46	2	C:GO:0009507; C:GO:0016020	C:chloroplast; C:membrane
true	[BLASTED, MAPPED, GO-SLIM]	PMGT_00020485-RB	cytochrome b561 domain-containing protein At2g30890-like	759	5	1.48387e-97	72.59	3	F:GO:0003824; F:GO:0005488; C:GO:0016020	F:catalytic activity; F:binding; C:membrane	EC:1	Oxidoreductases
true	[BLASTED, MAPPED, GO-SLIM]	PMGT_00020485-RA	cytochrome b561 domain-containing protein At2g30890-like	756	5	5.68651e-99	72.81	3	F:GO:0003824; F:GO:0005488; C:GO:0016020	F:catalytic activity; F:binding; C:membrane	EC:1	Oxidoreductases
true	[BLASTED, MAPPED]	PMGT_00020487-RA	aspartyl protease family protein 2	459	5	2.78812e-37	54.19	5	P:GO:0006508; F:GO:0004190; F:GO:0008233; F:GO:0016787; C:GO:0005576	P:proteolysis; F:aspartic-type endopeptidase activity; F:peptidase activity; F:hydrolase activity; C:extracellular region
true	[BLASTED]	PMGT_00020488-RA	protein VACUOLELESS1	1114	5	4.80036e-108	95.84
true	[BLASTED, MAPPED, GO-SLIM]	PMGT_00020489-RA	aspartyl protease family protein 2	1425	5	3.46023e-171	72.45	1	F:GO:0016787	F:hydrolase activity	EC:3.4; EC:3	Acting on peptide bonds (peptidases); Hydrolases
true	[BLASTED, MAPPED]	PMGT_00021409-RA	pollen-specific leucine-rich repeat extensin-like protein 1 isoform X1	1269	5	1.95836e-54	58.89	2	P:GO:0030001; F:GO:0046872	P:metal ion transport; F:metal ion binding
true	[BLASTED, MAPPED]	PMGT_00021408-RA	protein PYRICULARIA ORYZAE RESISTANCE 21-like	1229	5	5.41631e-63	53.73	2	P:GO:0030001; F:GO:0046872	P:metal ion transport; F:metal ion binding
true	[BLASTED, MAPPED, GO-SLIM]	PMGT_00021407-RA	oligopeptide transporter 3	2677	5	0	92.52	4	P:GO:0006810; P:GO:0009987; F:GO:0005215; C:GO:0005886	P:transport; P:cellular process; F:transporter activity; C:plasma membrane	EC:7	Translocases
true	[BLASTED, MAPPED, GO-SLIM]	PMGT_00021406-RA	acyl carrier protein 3, mitochondrial-like isoform X3	1591	5	4.30132e-51	81.81	5	P:GO:0006629; P:GO:0009058; P:GO:0009987; F:GO:0005488; C:GO:0005739	P:lipid metabolic process; P:biosynthetic process; P:cellular process; F:binding; C:mitochondrion
true	[BLASTED]	PMGT_00021405-RA	PREDICTED: uncharacterized protein LOC109020018	579	5	1.57783e-73	73.26
true	[NO-BLAST]	PMGT_00021403-RA	---NA---	566
true	[BLASTED, MAPPED, GO-SLIM]	PMGT_00021402-RA	heat shock 70 kDa protein 17	3461	5	0	85.45	7	P:GO:0006950; P:GO:0007165; P:GO:0008219; P:GO:0009628; P:GO:0042221; F:GO:0000166; C:GO:0005783	P:response to stress; P:signal transduction; P:cell death; P:response to abiotic stimulus; P:response to chemical; F:nucleotide binding; C:endoplasmic reticulum
true	[BLASTED, MAPPED, GO-SLIM]	PMGT_00021401-RA	nuclear transcription factor Y subunit B-6	588	5	2.08727e-93	80.39	5	P:GO:0006139; P:GO:0009058; F:GO:0003677; F:GO:0005515; C:GO:0005634	P:nucleobase-containing compound metabolic process; P:biosynthetic process; F:DNA binding; F:protein binding; C:nucleus
true	[NO-BLAST]	PMGT_00021400-RA	---NA---	237
true	[BLASTED, MAPPED, GO-SLIM]	PMGT_00020725-RA	PREDICTED: cullin-4	3295	5	0	92.65	5	P:GO:0009056; P:GO:0009987; P:GO:0019538; F:GO:0005515; C:GO:0005575	P:catabolic process; P:cellular process; P:protein metabolic process; F:protein binding; C:cellular_component
true	[BLASTED]	PMGT_00020724-RA	F-box/kelch-repeat protein At1g30090	1644	5	0	92.57
true	[BLASTED]	PMGT_00020727-RA	PREDICTED: uncharacterized protein LOC100263531	597	5	3.31289e-69	76.97
true	[BLASTED, MAPPED, GO-SLIM]	PMGT_00020726-RA	glucan endo-1,3-beta-glucosidase 10-like	1143	5	0	84.68	3	P:GO:0005975; F:GO:0016787; C:GO:0005886	P:carbohydrate metabolic process; F:hydrolase activity; C:plasma membrane	EC:3.2; EC:3.2.1.21; EC:3; EC:3.2.1.39; EC:3.2.1	Glycosylases; Beta-glucosidase; Hydrolases; Glucan endo-1,3-beta-D-glucosidase; Glycosylases
true	[BLASTED, MAPPED, GO-SLIM]	PMGT_00020721-RA	probable 9-cis-epoxycarotenoid dioxygenase NCED5, chloroplastic	2033	5	0	83.3	6	P:GO:0006629; P:GO:0009056; P:GO:0009987; F:GO:0003824; F:GO:0005488; C:GO:0009507	P:lipid metabolic process; P:catabolic process; P:cellular process; F:catalytic activity; F:binding; C:chloroplast	EC:1.13.11; EC:1.13; EC:1	Acting on single donors with incorporation of molecular oxygen (oxygenases). The oxygen incorporated need not be derived from O(2); Acting on single donors with incorporation of molecular oxygen (oxygenases). The oxygen incorporated need not be derived from O(2); Oxidoreductases
true	[BLASTED, MAPPED, GO-SLIM]	PMGT_00020720-RA	probable auxin efflux carrier component 1b	2336	5	0	92.36	5	P:GO:0006810; P:GO:0007165; P:GO:0009719; P:GO:0042221; C:GO:0016020	P:transport; P:signal transduction; P:response to endogenous stimulus; P:response to chemical; C:membrane
true	[NO-BLAST]	PMGT_00020723-RA	---NA---	291
true	[NO-BLAST]	PMGT_00020722-RA	---NA---	1755
true	[BLASTED, MAPPED]	PMGT_00020729-RA	gibberellin 2-beta-dioxygenase-like isoform X2	1580	5	6.65348e-159	78.21	2	P:GO:0055114; F:GO:0051213	P:obsolete oxidation-reduction process; F:dioxygenase activity
true	[BLASTED, MAPPED, GO-SLIM]	PMGT_00020728-RA	katanin p60 ATPase-containing subunit A-like 2 isoform X1	1849	5	0	88.63	4	P:GO:0016043; F:GO:0000166; F:GO:0016787; C:GO:0005634	P:cellular component organization; F:nucleotide binding; F:hydrolase activity; C:nucleus	EC:3.6.1; EC:3.6; EC:5.6.1.1; EC:3; EC:3.6.1.15	Acting on acid anhydrides; Acting on acid anhydrides; Microtubule-severing ATPase; Hydrolases; Nucleoside-triphosphate phosphatase
true	[BLASTED, MAPPED, GO-SLIM]	PMGT_00020985-RA	clathrin light chain 1-like	1352	5	1.48984e-122	74.86	6	P:GO:0006810; P:GO:0016043; F:GO:0005198; F:GO:0005515; C:GO:0005794; C:GO:0005886	P:transport; P:cellular component organization; F:structural molecule activity; F:protein binding; C:Golgi apparatus; C:plasma membrane
true	[BLASTED, MAPPED]	PMGT_00020984-RA	transcription factor LAF1-like	822	5	2.32233e-77	66.05	1	C:GO:0005634	C:nucleus
true	[BLASTED, MAPPED, GO-SLIM]	PMGT_00020986-RA	PREDICTED: uncharacterized protein LOC100249879	3368	5	0	70.41	3	P:GO:0000003; P:GO:0007049; P:GO:0016043	P:reproduction; P:cell cycle; P:cellular component organization
true	[BLASTED, MAPPED, GO-SLIM]	PMGT_00020981-RA	E3 ubiquitin-protein ligase rnf8-A	1412	5	2.72087e-152	92.01	2	P:GO:0006464; F:GO:0016740	P:cellular protein modification process; F:transferase activity	EC:2	Transferases
true	[BLASTED, MAPPED, GO-SLIM]	PMGT_00020980-RA	sphingolipid delta(4)-desaturase DES1-like	1686	5	0	90.87	6	P:GO:0006629; P:GO:0009058; P:GO:0009987; F:GO:0003824; C:GO:0005783; C:GO:0016020	P:lipid metabolic process; P:biosynthetic process; P:cellular process; F:catalytic activity; C:endoplasmic reticulum; C:membrane	EC:1; EC:1.14	Oxidoreductases; Acting on paired donors, with incorporation or reduction of molecular oxygen. The oxygen incorporated need not be derived from O(2)
true	[BLASTED, MAPPED, GO-SLIM]	PMGT_00020983-RA	RNA polymerase II C-terminal domain phosphatase-like 1	4453	5	0	79.68	6	P:GO:0006139; P:GO:0006464; P:GO:0009058; F:GO:0003723; F:GO:0016787; C:GO:0005634	P:nucleobase-containing compound metabolic process; P:cellular protein modification process; P:biosynthetic process; F:RNA binding; F:hydrolase activity; C:nucleus	EC:3.1.3.16; EC:3.1; EC:3; EC:3.1.3	Protein-serine/threonine phosphatase; Acting on ester bonds; Hydrolases; Acting on ester bonds
true	[BLASTED, MAPPED]	PMGT_00020982-RA	uncharacterized protein LOC112019786	2415	5	0	66.05	2	C:GO:0016020; C:GO:0016021	C:membrane; C:integral component of membrane
true	[BLASTED, MAPPED]	PMGT_00020989-RA	protein RTF1 homolog	615	5	1.62292e-11	62.39	3	F:GO:0003677; F:GO:1990269; C:GO:0016593	F:DNA binding; F:RNA polymerase II C-terminal domain phosphoserine binding; C:Cdc73/Paf1 complex
true	[BLASTED]	PMGT_00020969-RA	pentatricopeptide repeat-containing protein At2g33760	1758	5	0	83.96
true	[BLASTED]	PMGT_00020966-RA	actin-related protein 4	1921	5	0	93.72
true	[BLASTED, MAPPED, GO-SLIM]	PMGT_00020960-RA	eukaryotic translation initiation factor 3 subunit D	2150	5	0	92.08	3	P:GO:0016043; F:GO:0008135; C:GO:0005737	P:cellular component organization; F:translation factor activity, RNA binding; C:cytoplasm
true	[BLASTED]	PMGT_00020574-RA	DNA ligase 1	1578	5	3.11842e-07	74.45
true	[BLASTED, MAPPED, GO-SLIM]	PMGT_00020575-RA	PREDICTED: uncharacterized protein LOC108997931 isoform X1	2273	5	0	90.43	4	P:GO:0005975; P:GO:0009056; F:GO:0016787; C:GO:0005576	P:carbohydrate metabolic process; P:catabolic process; F:hydrolase activity; C:extracellular region	EC:3.2; EC:3.2.1.21; EC:3; EC:3.2.1	Glycosylases; Beta-glucosidase; Hydrolases; Glycosylases
true	[BLASTED, MAPPED, GO-SLIM]	PMGT_00020576-RA	PREDICTED: uncharacterized protein LOC108997931 isoform X1	2274	5	0	91.29	4	P:GO:0005975; P:GO:0009056; F:GO:0016787; C:GO:0005576	P:carbohydrate metabolic process; P:catabolic process; F:hydrolase activity; C:extracellular region	EC:3.2; EC:3.2.1.21; EC:3; EC:3.2.1	Glycosylases; Beta-glucosidase; Hydrolases; Glycosylases
true	[BLASTED]	PMGT_00020577-RA	uncharacterized protein LOC105632605	3593	5	0	81.26
true	[BLASTED, MAPPED, GO-SLIM]	PMGT_00020570-RA	protein EMBRYO SAC DEVELOPMENT ARREST 30	2896	5	0	81.72	8	P:GO:0005975; P:GO:0007275; P:GO:0009856; P:GO:0016043; P:GO:0030154; F:GO:0016740; C:GO:0005794; C:GO:0009507	P:carbohydrate metabolic process; P:multicellular organism development; P:pollination; P:cellular component organization; P:cell differentiation; F:transferase activity; C:Golgi apparatus; C:chloroplast	EC:2	Transferases
true	[BLASTED, MAPPED, GO-SLIM]	PMGT_00020571-RA	syntaxin-132-like isoform X1	1800	5	2.939e-178	93.25	5	P:GO:0006810; P:GO:0016043; F:GO:0005515; C:GO:0005737; C:GO:0005886	P:transport; P:cellular component organization; F:protein binding; C:cytoplasm; C:plasma membrane
true	[BLASTED, MAPPED, GO-SLIM]	PMGT_00020572-RA	7-deoxyloganetin glucosyltransferase	2196	5	0	83.84	1	F:GO:0016740	F:transferase activity	EC:2.4; EC:2; EC:2.4.1	Glycosyltransferases; Transferases; Glycosyltransferases
true	[NO-BLAST]	PMGT_00020573-RA	---NA---	351
true	[BLASTED]	PMGT_00020579-RA	probable plastid-lipid-associated protein 8, chloroplastic	1220	5	2.01288e-92	91.35
true	[BLASTED, MAPPED, GO-SLIM]	PMGT_00021043-RA	G-type lectin S-receptor-like serine/threonine-protein kinase At1g61370	747	5	7.3964e-67	63.03	1	F:GO:0016301	F:kinase activity	EC:2.7.1; EC:2.7; EC:2	Transferring phosphorus-containing groups; Transferring phosphorus-containing groups; Transferases
true	[BLASTED]	PMGT_00021041-RA	uncharacterized protein LOC109704055	1221	5	4.22734e-09	49.04
true	[BLASTED, MAPPED, GO-SLIM]	PMGT_00021040-RA	DNA topoisomerase 6 subunit A3	315	5	6.78163e-27	74.42	1	F:GO:0003674	F:molecular_function
true	[BLASTED, MAPPED, GO-SLIM]	PMGT_00020376-RA	fasciclin-like arabinogalactan protein 13	567	5	2.90941e-75	76.02	2	P:GO:0009987; C:GO:0005886	P:cellular process; C:plasma membrane
true	[BLASTED, MAPPED, GO-SLIM]	PMGT_00020376-RB	fasciclin-like arabinogalactan protein 13	741	5	1.08545e-84	76.48	2	P:GO:0009987; C:GO:0005886	P:cellular process; C:plasma membrane
true	[BLASTED, MAPPED]	PMGT_00020377-RA	cAMP-binding protein 1-like	1336	5	1.46978e-51	64.09	2	P:GO:0006413; F:GO:0003743	P:translational initiation; F:translation initiation factor activity
true	[BLASTED, MAPPED, GO-SLIM]	PMGT_00020374-RA	glutaredoxin-C9	444	5	1.27096e-61	76.25	1	F:GO:0003824	F:catalytic activity	EC:1	Oxidoreductases
true	[BLASTED, MAPPED, GO-SLIM]	PMGT_00020375-RA	prohibitin-1, mitochondrial-like	1190	5	1.35643e-146	82.84	2	C:GO:0005739; C:GO:0016020	C:mitochondrion; C:membrane
true	[BLASTED, MAPPED, GO-SLIM]	PMGT_00020372-RA	chavicol O-methyltransferase-like	360	5	3.19861e-24	70.72	2	P:GO:0008152; F:GO:0016740	P:metabolic process; F:transferase activity	EC:2.1; EC:2; EC:2.1.1	Transferring one-carbon groups; Transferases; Transferring one-carbon groups
true	[BLASTED, MAPPED, GO-SLIM]	PMGT_00020373-RA	trans-resveratrol di-O-methyltransferase-like	1062	5	3.57522e-150	75	3	P:GO:0009058; P:GO:0009987; F:GO:0016740	P:biosynthetic process; P:cellular process; F:transferase activity	EC:2.1; EC:2; EC:2.1.1	Transferring one-carbon groups; Transferases; Transferring one-carbon groups
true	[BLASTED, MAPPED, GO-SLIM]	PMGT_00020370-RA	probable O-methyltransferase 3	1436	5	7.07074e-146	74.16	3	P:GO:0009058; P:GO:0009987; F:GO:0016740	P:biosynthetic process; P:cellular process; F:transferase activity	EC:2.1; EC:2; EC:2.1.1	Transferring one-carbon groups; Transferases; Transferring one-carbon groups
true	[BLASTED, MAPPED, GO-SLIM]	PMGT_00020371-RA	probable O-methyltransferase 3	1221	5	4.71299e-134	72.76	3	P:GO:0009058; P:GO:0009987; F:GO:0016740	P:biosynthetic process; P:cellular process; F:transferase activity	EC:2.1; EC:2; EC:2.1.1	Transferring one-carbon groups; Transferases; Transferring one-carbon groups
true	[BLASTED, MAPPED, GO-SLIM]	PMGT_00020378-RA	trans-resveratrol di-O-methyltransferase	1256	5	5.58103e-133	70.63	3	P:GO:0009058; P:GO:0009987; F:GO:0016740	P:biosynthetic process; P:cellular process; F:transferase activity	EC:2.1; EC:2; EC:2.1.1	Transferring one-carbon groups; Transferases; Transferring one-carbon groups
true	[BLASTED]	PMGT_00020379-RA	trans-resveratrol di-O-methyltransferase-like	978	5	1.9087e-150	78.66
true	[BLASTED, MAPPED, GO-SLIM]	PMGT_00019963-RA	abscisic acid receptor PYL8-like	1358	5	1.84676e-118	95.82	10	P:GO:0006464; P:GO:0007165; P:GO:0009719; P:GO:0042221; F:GO:0008289; F:GO:0030234; F:GO:0038023; C:GO:0005634; C:GO:0005737; C:GO:0005886	P:cellular protein modification process; P:signal transduction; P:response to endogenous stimulus; P:response to chemical; F:lipid binding; F:enzyme regulator activity; F:signaling receptor activity; C:nucleus; C:cytoplasm; C:plasma membrane
true	[BLASTED, MAPPED, GO-SLIM]	PMGT_00019962-RA	ATP-dependent zinc metalloprotease FTSH 11, chloroplastic/mitochondrial	3278	5	0	85.18	7	P:GO:0009987; P:GO:0019538; F:GO:0000166; F:GO:0016787; C:GO:0005739; C:GO:0009536; C:GO:0016020	P:cellular process; P:protein metabolic process; F:nucleotide binding; F:hydrolase activity; C:mitochondrion; C:plastid; C:membrane	EC:3.4.24; EC:3.4.24.61; EC:3.4.24.23; EC:3.4.24.24; EC:3.4.24.69; EC:3.4.24.64; EC:3.4.24.21; EC:3.4.24.22; EC:3.4; EC:3.4.24.17; EC:3.4.24.18; EC:3.6; EC:3.4.24.19; EC:3.4.24.70; EC:3.4.99; EC:3.4.24.71; EC:3.4.24.72; EC:3.4.24.56; EC:3.4.24.35; EC:3.4.24.57; EC:3.4.24.14; EC:3.4.24.37; EC:3.4.24.59; EC:3.6.1.15; EC:3.4.24.11; EC:3.4.24.55; EC:3.6.1; EC:3	Acting on peptide bonds (peptidases); Nardilysin; Matrilysin; Gelatinase A; Bontoxilysin; Mitochondrial processing peptidase; Astacin; Stromelysin 2; Acting on peptide bonds (peptidases); Stromelysin 1; Meprin A; Acting on acid anhydrides; Procollagen C-endopeptidase; Oligopeptidase A; Acting on peptide bonds (peptidases); Endothelin-converting enzyme 1; Fibrolase; Insulysin; Gelatinase B; O-sial…
true	[BLASTED]	PMGT_00019961-RA	pentatricopeptide repeat-containing protein At2g13600	2193	5	0	77.51
true	[BLASTED, MAPPED, GO-SLIM]	PMGT_00019960-RA	bidirectional sugar transporter SWEET3	1325	5	2.44169e-129	83.17	4	P:GO:0006810; P:GO:0009987; F:GO:0005215; C:GO:0005886	P:transport; P:cellular process; F:transporter activity; C:plasma membrane	EC:7	Translocases
true	[BLASTED, MAPPED, GO-SLIM]	PMGT_00019967-RA	cyclic nucleotide-gated ion channel 1-like	3027	5	0	89.02	4	P:GO:0006810; P:GO:0009987; F:GO:0005215; C:GO:0016020	P:transport; P:cellular process; F:transporter activity; C:membrane	EC:7	Translocases
true	[NO-BLAST]	PMGT_00019966-RA	---NA---	288
true	[BLASTED, MAPPED, GO-SLIM]	PMGT_00019965-RA	probable protein phosphatase 2C 76	1686	5	0	84.9	5	P:GO:0006464; F:GO:0005488; F:GO:0016787; C:GO:0005634; C:GO:0005829	P:cellular protein modification process; F:binding; F:hydrolase activity; C:nucleus; C:cytosol	EC:3.1.3.16; EC:3.1; EC:3; EC:3.1.3	Protein-serine/threonine phosphatase; Acting on ester bonds; Hydrolases; Acting on ester bonds
true	[BLASTED]	PMGT_00019964-RA	PREDICTED: uncharacterized protein LOC104437996	1977	5	0	67.09
true	[BLASTED, MAPPED, GO-SLIM]	PMGT_00019968-RA	spermine synthase-like isoform X1	1713	5	0	91.99	3	P:GO:0009058; P:GO:0009987; F:GO:0016740	P:biosynthetic process; P:cellular process; F:transferase activity	EC:2.5.1; EC:2.5.1.16; EC:2.5; EC:2	Transferring alkyl or aryl groups, other than methyl groups; Spermidine synthase; Transferring alkyl or aryl groups, other than methyl groups; Transferases
true	[BLASTED]	PMGT_00021139-RA	uncharacterized protein LOC100802491	603	5	3.94428e-20	74.62
true	[BLASTED]	PMGT_00021137-RA	(3S,6E)-nerolidol synthase 1	2213	5	0	66.72
true	[BLASTED]	PMGT_00021136-RA	(3S,6E)-nerolidol synthase 1-like	390	5	6.0559e-22	63.03
true	[NO-BLAST]	PMGT_00021135-RA	---NA---	258
true	[BLASTED, MAPPED]	PMGT_00021134-RA	PREDICTED: uncharacterized protein LOC107059226	351	5	6.33743e-08	59.99	2	P:GO:0015074; F:GO:0003676	P:DNA integration; F:nucleic acid binding
true	[BLASTED, MAPPED, GO-SLIM]	PMGT_00021133-RA	(3S,6E)-nerolidol synthase 1	2067	5	1.08287e-160	77.81	2	F:GO:0003824; F:GO:0005488	F:catalytic activity; F:binding	EC:4.2; EC:4; EC:4.2.3	Carbon-oxygen lyases; Lyases; Carbon-oxygen lyases
true	[BLASTED]	PMGT_00021132-RA	L10-interacting MYB domain-containing protein-like isoform X1	348	5	1.08766e-08	69.26
true	[NO-BLAST]	PMGT_00021131-RA	---NA---	273
true	[NO-BLAST]	PMGT_00021130-RA	---NA---	276
true	[NO-BLAST]	PMGT_00021339-RA	---NA---	432
true	[BLASTED]	PMGT_00021331-RA	stigma-specific STIG1-like protein 1	291	5	5.5606e-36	78.12
true	[BLASTED, MAPPED, GO-SLIM]	PMGT_00021330-RA	probable RNA polymerase II transcription factor B subunit 1-1	2639	5	0	83.17	5	P:GO:0006259; P:GO:0006464; P:GO:0006950; P:GO:0009058; C:GO:0005654	P:DNA metabolic process; P:cellular protein modification process; P:response to stress; P:biosynthetic process; C:nucleoplasm
true	[BLASTED, MAPPED, GO-SLIM]	PMGT_00021333-RA	anamorsin homolog isoform X2	1507	5	5.61445e-122	78.93	5	P:GO:0006091; P:GO:0016043; F:GO:0005488; F:GO:0016740; C:GO:0005739	P:generation of precursor metabolites and energy; P:cellular component organization; F:binding; F:transferase activity; C:mitochondrion	EC:2.1; EC:1; EC:2; EC:2.1.1	Transferring one-carbon groups; Oxidoreductases; Transferases; Transferring one-carbon groups
true	[NO-BLAST]	PMGT_00021332-RA	---NA---	207
true	[BLASTED, MAPPED, GO-SLIM]	PMGT_00021335-RA	peroxidase 29	975	5	2.5207e-150	77.8	8	P:GO:0006950; P:GO:0009056; P:GO:0009987; P:GO:0042221; F:GO:0003824; F:GO:0005488; C:GO:0005576; C:GO:0005618	P:response to stress; P:catabolic process; P:cellular process; P:response to chemical; F:catalytic activity; F:binding; C:extracellular region; C:cell wall	EC:1.11; EC:1; EC:1.11.1	Acting on a peroxide as acceptor; Oxidoreductases; Acting on a peroxide as acceptor
true	[BLASTED]	PMGT_00021334-RA	pentatricopeptide repeat-containing protein At4g04370	2295	5	0	63.98
true	[BLASTED, MAPPED, GO-SLIM]	PMGT_00021337-RA	uncharacterized protein LOC7484291	1391	5	9.37638e-163	85.44	2	F:GO:0016740; C:GO:0016020	F:transferase activity; C:membrane	EC:2.4; EC:2	Glycosyltransferases; Transferases
true	[BLASTED]	PMGT_00021336-RA	stem-specific protein TSJT1	294	5	1.05303e-06	67.28
true	[NO-BLAST]	PMGT_00021045-RA	---NA---	273
true	[BLASTED, MAPPED, GO-SLIM]	PMGT_00021485-RA	protein RALF-like 24	378	5	5.68125e-39	70.94	2	P:GO:0007165; C:GO:0005575	P:signal transduction; C:cellular_component
true	[BLASTED, MAPPED]	PMGT_00021481-RA	RING-H2 finger protein ATL52	1110	5	3.6741e-104	61.7	3	P:GO:0016567; C:GO:0016020; C:GO:0016021	P:protein ubiquitination; C:membrane; C:integral component of membrane
true	[NO-BLAST]	PMGT_00021044-RA	---NA---	264
true	[BLASTED, MAPPED]	PMGT_00020001-RA	WD repeat-containing protein 44	3725	5	0	73.76	1	F:GO:0031267	F:small GTPase binding
true	[BLASTED, MAPPED, GO-SLIM]	PMGT_00020646-RA	protein DETOXIFICATION 24 isoform X2	1620	5	0	86.09	4	P:GO:0006810; P:GO:0009987; F:GO:0005215; C:GO:0016020	P:transport; P:cellular process; F:transporter activity; C:membrane	EC:7	Translocases
true	[BLASTED, MAPPED, GO-SLIM]	PMGT_00020647-RA	protein DETOXIFICATION 24 isoform X2	1500	5	0	84.8	4	P:GO:0006810; P:GO:0009987; F:GO:0005215; C:GO:0016020	P:transport; P:cellular process; F:transporter activity; C:membrane	EC:7	Translocases
true	[NO-BLAST]	PMGT_00020644-RA	---NA---	522
true	[BLASTED, MAPPED, GO-SLIM]	PMGT_00020645-RA	cytochrome c-type biogenesis protein CcmE	228	5	3.36626e-06	83.65	5	P:GO:0006464; P:GO:0016043; F:GO:0005488; C:GO:0005739; C:GO:0005886	P:cellular protein modification process; P:cellular component organization; F:binding; C:mitochondrion; C:plasma membrane
true	[BLASTED, MAPPED, GO-SLIM]	PMGT_00020642-RA	protein DETOXIFICATION 24	3013	5	0	69.48	3	P:GO:0006810; F:GO:0005215; C:GO:0016020	P:transport; F:transporter activity; C:membrane	EC:7	Translocases
true	[BLASTED, MAPPED, GO-SLIM]	PMGT_00020640-RA	BTB/POZ domain-containing protein At3g09030	1413	5	0	83.12	1	P:GO:0016043	P:cellular component organization
true	[BLASTED, MAPPED, GO-SLIM]	PMGT_00020641-RA	probable arabinosyltransferase ARAD1	1515	5	0	79.1	5	P:GO:0006464; P:GO:0009058; F:GO:0016740; C:GO:0005794; C:GO:0016020	P:cellular protein modification process; P:biosynthetic process; F:transferase activity; C:Golgi apparatus; C:membrane	EC:2.4; EC:2	Glycosyltransferases; Transferases
true	[BLASTED, MAPPED, GO-SLIM]	PMGT_00020648-RA	protein DETOXIFICATION 24 isoform X2	576	5	3.94475e-100	87.51	4	P:GO:0006810; P:GO:0009987; F:GO:0005215; C:GO:0016020	P:transport; P:cellular process; F:transporter activity; C:membrane	EC:7	Translocases
true	[BLASTED, MAPPED, GO-SLIM]	PMGT_00020649-RA	protein DETOXIFICATION 24 isoform X2	2239	5	0	88.42	4	P:GO:0006810; P:GO:0009987; F:GO:0005215; C:GO:0016020	P:transport; P:cellular process; F:transporter activity; C:membrane	EC:7	Translocases
true	[BLASTED, MAPPED, GO-SLIM]	PMGT_00020138-RA	growth hormone-regulated TBC protein 1	2047	5	0	96.06	3	P:GO:0006810; P:GO:0009987; F:GO:0030234	P:transport; P:cellular process; F:enzyme regulator activity
true	[BLASTED]	PMGT_00020139-RA	CYC02 protein isoform X2	762	5	5.00456e-09	46.11
true	[NO-BLAST]	PMGT_00020848-RA	---NA---	546
true	[BLASTED]	PMGT_00020849-RA	protein MALE DISCOVERER 2 isoform X1	3476	5	0	71.64
true	[BLASTED, MAPPED, GO-SLIM]	PMGT_00020431-RA	pentatricopeptide repeat-containing protein At2g41080	1998	5	0	85.35	1	F:GO:0005488	F:binding
true	[BLASTED, MAPPED, GO-SLIM]	PMGT_00020430-RA	probable alpha,alpha-trehalose-phosphate synthase [UDP-forming] 7	2948	5	0	86.5	6	P:GO:0005975; P:GO:0006950; P:GO:0009058; P:GO:0009987; F:GO:0003824; C:GO:0005829	P:carbohydrate metabolic process; P:response to stress; P:biosynthetic process; P:cellular process; F:catalytic activity; C:cytosol
true	[BLASTED]	PMGT_00020433-RA	RING finger protein 44	1240	5	2.33591e-54	57.67
true	[BLASTED, MAPPED, GO-SLIM]	PMGT_00020432-RA	ATP-dependent zinc metalloprotease FTSH 2, chloroplastic	2561	5	0	95.24	4	P:GO:0019538; F:GO:0000166; F:GO:0016787; C:GO:0016020	P:protein metabolic process; F:nucleotide binding; F:hydrolase activity; C:membrane	EC:3.4.24; EC:3.4.24.61; EC:3.4.24.23; EC:3.4.24.24; EC:3.4.24.69; EC:3.4.24.64; EC:3.4.24.21; EC:3.4.24.22; EC:3.4; EC:3.4.24.17; EC:3.4.24.18; EC:3.6; EC:3.4.24.19; EC:3.4.24.70; EC:3.4.99; EC:3.4.24.71; EC:3.4.24.72; EC:3.4.24.56; EC:3.4.24.35; EC:3.4.24.57; EC:3.4.24.14; EC:3.4.24.37; EC:3.4.24.59; EC:3.6.1.15; EC:3.4.24.11; EC:3.4.24.55; EC:3.6.1; EC:3	Acting on peptide bonds (peptidases); Nardilysin; Matrilysin; Gelatinase A; Bontoxilysin; Mitochondrial processing peptidase; Astacin; Stromelysin 2; Acting on peptide bonds (peptidases); Stromelysin 1; Meprin A; Acting on acid anhydrides; Procollagen C-endopeptidase; Oligopeptidase A; Acting on peptide bonds (peptidases); Endothelin-converting enzyme 1; Fibrolase; Insulysin; Gelatinase B; O-sial…
true	[BLASTED]	PMGT_00020435-RA	F-box/kelch-repeat protein At3g06240-like	1125	5	1.44579e-90	58
true	[BLASTED]	PMGT_00020437-RA	F-box/kelch-repeat protein At3g06240-like	1383	5	3.80857e-77	55.84
true	[BLASTED]	PMGT_00020436-RA	F-box/kelch-repeat protein At3g06240-like	1086	5	8.95849e-55	54.02
true	[BLASTED]	PMGT_00020439-RA	PREDICTED: uncharacterized protein LOC104441518 isoform X2	1153	5	1.65836e-92	68.91
true	[BLASTED, MAPPED, GO-SLIM]	PMGT_00020438-RA	heat stress transcription factor A-4b	1972	5	1.04534e-161	65.36	7	P:GO:0006139; P:GO:0006950; P:GO:0009058; P:GO:0009628; F:GO:0003677; F:GO:0003700; C:GO:0005634	P:nucleobase-containing compound metabolic process; P:response to stress; P:biosynthetic process; P:response to abiotic stimulus; F:DNA binding; F:DNA-binding transcription factor activity; C:nucleus
true	[BLASTED, MAPPED, GO-SLIM]	PMGT_00020260-RA	aromatic-L-amino-acid decarboxylase	1653	5	0	83.49	5	P:GO:0008152; P:GO:0009987; F:GO:0003824; F:GO:0005488; C:GO:0005737	P:metabolic process; P:cellular process; F:catalytic activity; F:binding; C:cytoplasm	EC:4.1.1; EC:4.1; EC:4	Carbon-carbon lyases; Carbon-carbon lyases; Lyases
true	[BLASTED, MAPPED]	PMGT_00019848-RA	protein IQ-DOMAIN 14	2030	5	6.95683e-133	68.99	1	F:GO:0005516	F:calmodulin binding
true	[BLASTED, MAPPED, GO-SLIM]	PMGT_00019849-RA	RHOMBOID-like protein 3	1429	5	1.06355e-178	85.99	3	P:GO:0019538; F:GO:0016787; C:GO:0016020	P:protein metabolic process; F:hydrolase activity; C:membrane	EC:3.4.21.73; EC:3.4.24.7; EC:3.4.21.71; EC:3.4.24.3; EC:3.4.21.34; EC:3.4.21.78; EC:3.4.21.75; EC:3.4.21.26; EC:3.4.21.27; EC:3.4.21.68; EC:3.4.21.69; EC:3.4.24.34; EC:3.4.21.41; EC:3.4.21.83; EC:3.4.21.88; EC:3.4.21.45; EC:3.4.21.89; EC:3.4.21.42; EC:3.4.19.1; EC:3.4.21.43; EC:3.4.21.87; EC:3.4.21.38; EC:3.4.21.35; EC:3.4.21.79; EC:3.4.21.36; EC:3.4.21.102; EC:3.4.21.39; EC:3.4.21; EC:3.4.21.4;…	U-plasminogen activator; Interstitial collagenase; Pancreatic elastase II; Microbial collagenase; Plasma kallikrein; Granzyme A; Furin; Prolyl oligopeptidase; Coagulation factor XIa; T-plasminogen activator; Protein C (activated); Neutrophil collagenase; Complement subcomponent C1r; Oligopeptidase B; Repressor LexA; Complement factor I; Signal peptidase I; Complement subcomponent C1s; Acylaminoac…
true	[BLASTED]	PMGT_00019844-RA	F-box protein At4g00755-like	1814	5	3.206e-180	76.79
true	[BLASTED]	PMGT_00019845-RA	F-box protein PP2-A12	1640	5	3.55513e-156	85.02
true	[BLASTED, MAPPED, GO-SLIM]	PMGT_00019846-RA	probable methyltransferase PMT15	1923	5	0	83.3	5	P:GO:0008152; F:GO:0016740; C:GO:0005768; C:GO:0005794; C:GO:0016020	P:metabolic process; F:transferase activity; C:endosome; C:Golgi apparatus; C:membrane	EC:2.1; EC:2; EC:2.1.1	Transferring one-carbon groups; Transferases; Transferring one-carbon groups
true	[BLASTED]	PMGT_00019847-RA	protein 108-like	288	5	4.31194e-32	77.8
true	[BLASTED, MAPPED]	PMGT_00019840-RA	ethylene-responsive transcription factor ERF027	675	5	2.43869e-68	71.54	4	P:GO:0006355; F:GO:0003677; F:GO:0003700; C:GO:0005634	P:regulation of transcription, DNA-templated; F:DNA binding; F:DNA-binding transcription factor activity; C:nucleus
true	[BLASTED]	PMGT_00019841-RA	putative two-component response regulator ARR21	2013	5	3.33766e-44	46.36
true	[BLASTED, MAPPED, GO-SLIM]	PMGT_00019842-RA	protein DETOXIFICATION 49	1548	5	0	86.78	4	P:GO:0006810; P:GO:0009987; F:GO:0005215; C:GO:0016020	P:transport; P:cellular process; F:transporter activity; C:membrane	EC:7	Translocases
true	[BLASTED, MAPPED, GO-SLIM]	PMGT_00019843-RA	dihydrodipicolinate reductase-like protein CRR1, chloroplastic	2154	5	0	90.59	4	P:GO:0009058; P:GO:0009987; F:GO:0003824; C:GO:0009507	P:biosynthetic process; P:cellular process; F:catalytic activity; C:chloroplast	EC:1.3; EC:1; EC:1.17.1.8; EC:1.3.1	Acting on the CH-CH group of donors; Oxidoreductases; 4-hydroxy-tetrahydrodipicolinate reductase; Acting on the CH-CH group of donors
true	[BLASTED, MAPPED, GO-SLIM]	PMGT_00020148-RA	eukaryotic translation initiation factor 1A	927	5	1.16979e-99	98.76	1	F:GO:0008135	F:translation factor activity, RNA binding
true	[NO-BLAST]	PMGT_00020354-RA	---NA---	243
true	[BLASTED, MAPPED, GO-SLIM]	PMGT_00020355-RA	tyrosine aminotransferase	1746	5	0	83.75	4	P:GO:0009058; P:GO:0009987; F:GO:0005488; F:GO:0016740	P:biosynthetic process; P:cellular process; F:binding; F:transferase activity	EC:2.6.1; EC:2; EC:2.6	Transferring nitrogenous groups; Transferases; Transferring nitrogenous groups
true	[BLASTED, MAPPED, GO-SLIM]	PMGT_00020356-RA	probable aminotransferase TAT2	1665	5	0	77.25	2	P:GO:0008152; F:GO:0003824	P:metabolic process; F:catalytic activity
true	[BLASTED, MAPPED, GO-SLIM]	PMGT_00020357-RA	tyrosine aminotransferase-like	2248	5	0	82.04	4	P:GO:0009058; P:GO:0009987; F:GO:0005488; F:GO:0016740	P:biosynthetic process; P:cellular process; F:binding; F:transferase activity	EC:2.6.1; EC:2; EC:2.6	Transferring nitrogenous groups; Transferases; Transferring nitrogenous groups
true	[BLASTED, MAPPED]	PMGT_00020350-RA	non-specific lipid-transfer protein 13-like	369	5	1.12434e-27	61.76	3	P:GO:0006869; F:GO:0008289; C:GO:0016020	P:lipid transport; F:lipid binding; C:membrane
true	[BLASTED, MAPPED, GO-SLIM]	PMGT_00020351-RA	probable protein phosphatase 2C 58	1338	5	6.90782e-171	90.94	4	P:GO:0006464; F:GO:0016787; C:GO:0005634; C:GO:0005829	P:cellular protein modification process; F:hydrolase activity; C:nucleus; C:cytosol	EC:3.1.3.16; EC:3.1; EC:3; EC:3.1.3	Protein-serine/threonine phosphatase; Acting on ester bonds; Hydrolases; Acting on ester bonds
true	[BLASTED, MAPPED, GO-SLIM]	PMGT_00020353-RA	tyrosine aminotransferase	1751	5	0	87.64	4	P:GO:0009058; P:GO:0009987; F:GO:0005488; F:GO:0016740	P:biosynthetic process; P:cellular process; F:binding; F:transferase activity	EC:2.6.1; EC:2; EC:2.6	Transferring nitrogenous groups; Transferases; Transferring nitrogenous groups
true	[BLASTED, MAPPED, GO-SLIM]	PMGT_00021009-RA	protein STRUBBELIG-RECEPTOR FAMILY 3 isoform X1	2954	5	0	67.33	4	P:GO:0000003; P:GO:0009791; P:GO:0009987; C:GO:0016020	P:reproduction; P:post-embryonic development; P:cellular process; C:membrane
true	[BLASTED]	PMGT_00021008-RA	uncharacterized protein LOC110754209	1395	5	5.83993e-18	55.5
true	[BLASTED]	PMGT_00021003-RA	hypothetical protein PHAVU_006G189400g	297	5	4.60326e-20	58.84
true	[BLASTED]	PMGT_00021002-RA	protein GID8 homolog isoform X2	1376	5	2.96542e-168	98.84
true	[BLASTED]	PMGT_00021001-RA	F-box protein At3g59000	405	5	6.65262e-17	56.33
true	[NO-BLAST]	PMGT_00021000-RA	---NA---	414
true	[BLASTED]	PMGT_00021007-RA	uncharacterized protein LOC105649490	1549	5	9.54027e-23	46.34
true	[BLASTED, MAPPED, GO-SLIM]	PMGT_00021006-RA	uncharacterized protein LOC112166666	1006	5	2.75462e-51	75.09	1	C:GO:0016020	C:membrane
true	[NO-BLAST]	PMGT_00021005-RA	---NA---	339
true	[BLASTED]	PMGT_00021004-RA	kelch-like protein 8	1131	5	1.43786e-162	74.55
true	[NO-BLAST]	PMGT_00021245-RA	---NA---	429
true	[BLASTED, MAPPED]	PMGT_00021244-RA	receptor-like protein 12	351	5	5.74108e-21	54.93	4	P:GO:0016310; F:GO:0016301; C:GO:0016020; C:GO:0016021	P:phosphorylation; F:kinase activity; C:membrane; C:integral component of membrane
true	[BLASTED, MAPPED]	PMGT_00021247-RA	UPF0051 protein ABCI8, chloroplastic	978	5	7.11746e-72	62.83	1	P:GO:0016226	P:iron-sulfur cluster assembly
true	[BLASTED]	PMGT_00021246-RA	uncharacterized protein LOC110806771	1341	5	8.00788e-26	52.64
true	[BLASTED, MAPPED, GO-SLIM]	PMGT_00021241-RA	derlin-2.2	1443	5	5.64898e-169	97.54	8	P:GO:0006950; P:GO:0007165; P:GO:0009056; P:GO:0019538; P:GO:0042221; F:GO:0005515; C:GO:0005783; C:GO:0016020	P:response to stress; P:signal transduction; P:catabolic process; P:protein metabolic process; P:response to chemical; F:protein binding; C:endoplasmic reticulum; C:membrane
true	[BLASTED, MAPPED, GO-SLIM]	PMGT_00021240-RA	tobamovirus multiplication protein 1-like	1416	5	0	91.92	2	C:GO:0005773; C:GO:0016020	C:vacuole; C:membrane
true	[BLASTED]	PMGT_00021243-RA	receptor-like protein 12	1323	5	1.5397e-86	53.87
true	[NO-BLAST]	PMGT_00021242-RA	---NA---	477
true	[BLASTED]	PMGT_00021249-RA	PREDICTED: uncharacterized protein LOC104445719	315	5	5.0523e-31	73.86
true	[BLASTED, MAPPED, GO-SLIM]	PMGT_00021248-RA	UPF0051 protein ABCI8, chloroplastic	1988	5	0	90.65	2	P:GO:0008152; P:GO:0016043	P:metabolic process; P:cellular component organization
true	[BLASTED, MAPPED]	PMGT_00019758-RA	ethylene-responsive transcription factor 2	729	5	1.13537e-75	64.34	6	P:GO:0006355; P:GO:0006952; P:GO:0009873; F:GO:0003677; F:GO:0003700; C:GO:0005634	P:regulation of transcription, DNA-templated; P:defense response; P:ethylene-activated signaling pathway; F:DNA binding; F:DNA-binding transcription factor activity; C:nucleus
true	[BLASTED, MAPPED, GO-SLIM]	PMGT_00019759-RA	ATP-dependent 6-phosphofructokinase 4, chloroplastic	1908	5	0	85.96	7	P:GO:0005975; P:GO:0006091; P:GO:0006139; P:GO:0009056; F:GO:0000166; F:GO:0016301; C:GO:0005737	P:carbohydrate metabolic process; P:generation of precursor metabolites and energy; P:nucleobase-containing compound metabolic process; P:catabolic process; F:nucleotide binding; F:kinase activity; C:cytoplasm	EC:2.7.1; EC:2.7; EC:2; EC:2.7.1.11	Transferring phosphorus-containing groups; Transferring phosphorus-containing groups; Transferases; 6-phosphofructokinase
true	[BLASTED, MAPPED, GO-SLIM]	PMGT_00019754-RA	PREDICTED: uncharacterized protein LOC104449976 isoform X2	837	5	1.64998e-51	74.07	1	C:GO:0016020	C:membrane
true	[BLASTED, MAPPED, GO-SLIM]	PMGT_00019755-RA	GTP-binding protein YPTM2	1177	5	3.03768e-136	95.07	2	F:GO:0000166; F:GO:0016787	F:nucleotide binding; F:hydrolase activity	EC:3.6.1; EC:3.6; EC:3; EC:3.6.1.15	Acting on acid anhydrides; Acting on acid anhydrides; Hydrolases; Nucleoside-triphosphate phosphatase
true	[BLASTED, MAPPED, GO-SLIM]	PMGT_00019756-RA	polycomb group protein EMBRYONIC FLOWER 2 isoform X1	2415	5	0	81.64	6	P:GO:0006139; P:GO:0009908; P:GO:0040029; F:GO:0003677; F:GO:0003682; C:GO:0005634	P:nucleobase-containing compound metabolic process; P:flower development; P:regulation of gene expression, epigenetic; F:DNA binding; F:chromatin binding; C:nucleus
true	[NO-BLAST]	PMGT_00019757-RA	---NA---	207
true	[BLASTED, MAPPED, GO-SLIM]	PMGT_00019750-RA	protein ORANGE-GREEN, chloroplastic	1545	5	0	86	1	C:GO:0016020	C:membrane
true	[BLASTED]	PMGT_00019751-RA	glycine-rich cell wall structural protein 2-like	474	5	1.40857e-12	80.87
true	[BLASTED, MAPPED, GO-SLIM]	PMGT_00019752-RA	nucleoside diphosphate kinase 1	937	5	1.20439e-98	94.86	4	P:GO:0006139; P:GO:0009058; F:GO:0000166; F:GO:0016301	P:nucleobase-containing compound metabolic process; P:biosynthetic process; F:nucleotide binding; F:kinase activity	EC:2.7; EC:2.7.4.6; EC:2; EC:2.7.4	Transferring phosphorus-containing groups; Nucleoside-diphosphate kinase; Transferases; Transferring phosphorus-containing groups
true	[BLASTED, MAPPED, GO-SLIM]	PMGT_00019753-RA	peptide methionine sulfoxide reductase A1-like	1258	5	1.30266e-145	89.81	5	P:GO:0006950; P:GO:0009987; P:GO:0042221; F:GO:0003824; C:GO:0005737	P:response to stress; P:cellular process; P:response to chemical; F:catalytic activity; C:cytoplasm	EC:1; EC:1.8; EC:1.8.4; EC:1.8.4.13; EC:1.8.4.11	Oxidoreductases; Acting on a sulfur group of donors; Acting on a sulfur group of donors; L-methionine (S)-S-oxide reductase; Peptide-methionine (S)-S-oxide reductase
true	[BLASTED, MAPPED, GO-SLIM]	PMGT_00019789-RA	pectinesterase 2	1689	5	0	83.4	7	P:GO:0005975; P:GO:0009056; P:GO:0016043; F:GO:0016787; F:GO:0030234; C:GO:0005576; C:GO:0005618	P:carbohydrate metabolic process; P:catabolic process; P:cellular component organization; F:hydrolase activity; F:enzyme regulator activity; C:extracellular region; C:cell wall	EC:3.1; EC:3.1.1.11; EC:3; EC:3.1.1; EC:3.1.1.1	Acting on ester bonds; Pectinesterase; Hydrolases; Acting on ester bonds; Carboxylesterase
[truncated: 27,436 more rows]

## Sheet: Uniprot
SeqName	Description	Length	#Hits	e-Value	sim mean
PMGT_00029542-RA	---NA---	327
PMGT_00029543-RA	---NA---	255
PMGT_00029540-RA	---NA---	288
PMGT_00029541-RA	---NA---	297
PMGT_00029546-RA	---NA---	414
PMGT_00029547-RA	---NA---	225
PMGT_00029545-RA	TIM50_ARATHMitochondrial import inner membrane translocase subunit TIM50 OS=Arabidopsis thaliana OX=3702 GN=TIM50 PE=1 SV=1	963	3	3.41667e-19	48.66
PMGT_00029548-RA	---NA---	219
PMGT_00029549-RA	---NA---	645
PMGT_00029429-RA	---NA---	471
PMGT_00029428-RA	---NA---	363
PMGT_00029421-RA	---NA---	2832
PMGT_00029420-RA	---NA---	264
PMGT_00029423-RA	---NA---	843
PMGT_00029422-RA	---NA---	429
PMGT_00029425-RA	---NA---	312
PMGT_00029424-RA	---NA---	5010
PMGT_00029427-RA	---NA---	4857
PMGT_00029426-RA	---NA---	1512
PMGT_00029539-RA	---NA---	312
PMGT_00029538-RA	RNHX1_ARATHPutative ribonuclease H protein At1g65750 OS=Arabidopsis thaliana OX=3702 GN=At1g65750 PE=3 SV=1	978	1	1.65992e-48	50.16
PMGT_00029533-RA	---NA---	261
PMGT_00029531-RA	ILVD_ARATHDihydroxy-acid dehydratase, chloroplastic OS=Arabidopsis thaliana OX=3702 GN=DHAD PE=1 SV=1	2234	1	0	88.01
PMGT_00029530-RA	---NA---	510
PMGT_00029537-RA	NIP12_ARATHAquaporin NIP1-2 OS=Arabidopsis thaliana OX=3702 GN=NIP1-2 PE=2 SV=2	1259	3	2.0699e-121	79.07
PMGT_00029536-RA	SEI2_ARATHSeipin-2 OS=Arabidopsis thaliana OX=3702 GN=SEI2 PE=2 SV=1	1767	3	1.33877e-88	67.01
PMGT_00029535-RA	---NA---	576
PMGT_00029387-RA	---NA---	924
PMGT_00029388-RA	---NA---	510
PMGT_00029476-RA	---NA---	444
PMGT_00029477-RA	---NA---	417
PMGT_00029474-RA	---NA---	570
PMGT_00029475-RA	CIPKC_ARATHCBL-interacting serine/threonine-protein kinase 12 OS=Arabidopsis thaliana OX=3702 GN=CIPK12 PE=1 SV=1	1428	3	0	84.8
PMGT_00029472-RA	---NA---	228
PMGT_00029473-RA	---NA---	405
PMGT_00029470-RA	AB8I_ARATHUPF0051 protein ABCI8, chloroplastic OS=Arabidopsis thaliana OX=3702 GN=ABCI8 PE=2 SV=1	246	2	1.11247e-17	78.7
PMGT_00029471-RA	---NA---	738
PMGT_00029478-RA	---NA---	609
PMGT_00029479-RA	---NA---	339
PMGT_00029389-RA	---NA---	3798
PMGT_00029569-RA	---NA---	408
PMGT_00029560-RA	---NA---	321
PMGT_00029561-RA	---NA---	345
PMGT_00029562-RA	---NA---	351
PMGT_00029563-RA	---NA---	519
PMGT_00029564-RA	HFA4A_ARATHHeat stress transcription factor A-4a OS=Arabidopsis thaliana OX=3702 GN=HSFA4A PE=1 SV=1	1343	3	6.26225e-61	53.98
PMGT_00029565-RA	OFP5_ARATHTranscription repressor OFP5 OS=Arabidopsis thaliana OX=3702 GN=OFP5 PE=1 SV=1	1053	3	3.03289e-30	66.75
PMGT_00029566-RA	---NA---	2054
PMGT_00029489-RA	---NA---	495
PMGT_00029488-RA	---NA---	219
PMGT_00029487-RA	---NA---	313
PMGT_00029486-RA	---NA---	314
PMGT_00029485-RA	---NA---	416
PMGT_00029484-RA	---NA---	578
PMGT_00029483-RA	DOGL4_ARATHProtein DOG1-like 4 OS=Arabidopsis thaliana OX=3702 GN=DOGL4 PE=1 SV=1	771	3	3.75358e-85	54.88
PMGT_00029482-RA	---NA---	273
PMGT_00029481-RA	---NA---	450
PMGT_00029480-RA	---NA---	219
PMGT_00029407-RA	---NA---	1020
PMGT_00029406-RA	---NA---	996
PMGT_00029405-RA	---NA---	1965
PMGT_00029404-RA	---NA---	1989
PMGT_00029403-RA	---NA---	3909
PMGT_00029402-RA	---NA---	9237
PMGT_00029401-RA	---NA---	354
PMGT_00029400-RA	---NA---	237
PMGT_00029409-RA	---NA---	711
PMGT_00029408-RA	---NA---	723
PMGT_00029551-RA	---NA---	318
PMGT_00029550-RA	---NA---	396
PMGT_00029552-RA	---NA---	423
PMGT_00029555-RA	BEH4_ARATHBES1/BZR1 homolog protein 4 OS=Arabidopsis thaliana OX=3702 GN=BEH4 PE=1 SV=1	1512	3	2.13311e-113	71.99
PMGT_00029554-RA	FREE1_ARATHProtein FREE1 OS=Arabidopsis thaliana OX=3702 GN=FREE1 PE=1 SV=1	2017	2	1.13147e-11	46.63
PMGT_00029557-RA	---NA---	231
PMGT_00029556-RA	---NA---	486
PMGT_00029559-RA	---NA---	261
PMGT_00029558-RA	---NA---	198
PMGT_00029458-RA	---NA---	708
PMGT_00029459-RA	---NA---	249
PMGT_00029454-RA	BRT1_ARATHAdenine nucleotide transporter BT1, chloroplastic/mitochondrial OS=Arabidopsis thaliana OX=3702 GN=BT1 PE=1 SV=1	2358	3	0	74.6
PMGT_00029455-RA	---NA---	276
PMGT_00029456-RA	---NA---	363
PMGT_00029457-RA	---NA---	540
PMGT_00029450-RA	---NA---	513
PMGT_00029451-RA	---NA---	420
PMGT_00029452-RA	---NA---	354
PMGT_00029453-RA	CESA1_ARATHCellulose synthase A catalytic subunit 1	4299	3	0	87.02
PMGT_00029509-RA	---NA---	465
PMGT_00029506-RA	---NA---	2052
PMGT_00029507-RA	ORYA_ORYSJOryzain alpha chain OS=Oryza sativa subsp. japonica OX=39947 GN=Os04g0650000 PE=1 SV=2	1860	3	4.67154e-118	58.42
PMGT_00029505-RA	---NA---	312
PMGT_00029502-RA	---NA---	402
PMGT_00029503-RA	---NA---	504
PMGT_00029500-RA	AAE2_ARATHProbable acyl-activating enzyme 2 OS=Arabidopsis thaliana OX=3702 GN=AAE2 PE=2 SV=1	2892	3	0	76.1
PMGT_00029501-RA	ACR10_ARATHACT domain-containing protein ACR10 OS=Arabidopsis thaliana OX=3702 GN=ACR10 PE=2 SV=1	297	2	1.12558e-12	72.64
PMGT_00029397-RA	---NA---	732
PMGT_00029396-RA	---NA---	2385
PMGT_00029395-RA	---NA---	2373
PMGT_00029394-RA	---NA---	285
PMGT_00029393-RA	---NA---	1764
PMGT_00029392-RA	---NA---	6276
PMGT_00029391-RA	---NA---	231
PMGT_00029399-RA	---NA---	9981
PMGT_00029398-RA	---NA---	8847
PMGT_00029586-RA	---NA---	3510
PMGT_00029587-RA	---NA---	1362
PMGT_00029584-RA	---NA---	1791
PMGT_00029585-RA	---NA---	831
PMGT_00029582-RA	---NA---	5757
PMGT_00029583-RA	---NA---	2361
PMGT_00029580-RA	---NA---	1254
PMGT_00029581-RA	---NA---	1248
PMGT_00029588-RA	---NA---	1476
PMGT_00029589-RA	---NA---	2616
PMGT_00029465-RA	---NA---	216
PMGT_00029464-RA	---NA---	225
PMGT_00029467-RA	---NA---	459
PMGT_00029466-RA	---NA---	315
PMGT_00029461-RA	---NA---	2598
PMGT_00029463-RA	---NA---	213
PMGT_00029469-RA	---NA---	285
PMGT_00029468-RA	---NA---	1816
PMGT_00029490-RA	---NA---	219
PMGT_00029491-RA	---NA---	279
PMGT_00029492-RA	---NA---	315
PMGT_00029493-RA	---NA---	552
PMGT_00029494-RA	RRPO_OENBERNA-directed DNA polymerase homolog OS=Oenothera berteroana OX=3950 PE=4 SV=1	4665	2	4.21112e-19	59.04
PMGT_00029495-RA	---NA---	735
PMGT_00029497-RA	---NA---	597
PMGT_00029579-RA	---NA---	1848
PMGT_00029578-RA	---NA---	483
PMGT_00029577-RA	---NA---	750
PMGT_00029576-RA	---NA---	447
PMGT_00029575-RA	ELP4_ARATHElongator complex protein 4 OS=Arabidopsis thaliana OX=3702 GN=ELP4 PE=1 SV=1	1731	1	1.3413e-156	73.71
PMGT_00029574-RA	PHT21_ARATHInorganic phosphate transporter 2-1, chloroplastic OS=Arabidopsis thaliana OX=3702 GN=PHT2-1 PE=1 SV=1	1536	1	3.10655e-08	48.46
PMGT_00029573-RA	STIL3_ARATHProtein STICHEL-like 3 OS=Arabidopsis thaliana OX=3702 GN=At4g18820 PE=3 SV=1	4008	3	0	62.59
PMGT_00029572-RA	---NA---	987
PMGT_00029571-RA	---NA---	234
PMGT_00029570-RA	---NA---	648
PMGT_00029430-RA	---NA---	8115
PMGT_00029436-RA	---NA---	5337
PMGT_00029604-RA	---NA---	3238
PMGT_00029601-RA	---NA---	417
PMGT_00029600-RA	---NA---	201
PMGT_00029603-RA	SODC4_MAIZESuperoxide dismutase	591	3	1.02017e-25	86.74
PMGT_00029602-RA	---NA---	645
PMGT_00029524-RA	---NA---	288
PMGT_00029525-RA	AMT25_MEDTRAmmonium transporter 2 member 5 OS=Medicago truncatula OX=3880 GN=AMT2-5 PE=2 SV=1	1431	3	0	78.8
PMGT_00029526-RA	---NA---	456
PMGT_00029527-RA	---NA---	357
PMGT_00029520-RA	---NA---	300
PMGT_00029521-RA	---NA---	423
PMGT_00029522-RA	---NA---	2022
PMGT_00029523-RA	---NA---	480
PMGT_00029528-RA	SDHA_ORYSJSuccinate dehydrogenase	201	3	2.92466e-33	85.86
PMGT_00029529-RA	SDHA1_ARATHSuccinate dehydrogenase	858	3	1.79839e-103	74.74
PMGT_00029443-RA	PLPK1_ARATHProtein PELPK1 OS=Arabidopsis thaliana OX=3702 GN=PELPK1 PE=2 SV=1	3021	1	5.74662e-06	36.13
PMGT_00029442-RA	---NA---	1764
PMGT_00029440-RA	---NA---	6666
PMGT_00029447-RA	---NA---	348
PMGT_00029446-RA	---NA---	432
PMGT_00029445-RA	---NA---	204
PMGT_00029444-RA	---NA---	213
PMGT_00029449-RA	---NA---	237
PMGT_00029448-RA	---NA---	219
PMGT_00029519-RA	---NA---	2088
PMGT_00029518-RA	---NA---	522
PMGT_00029515-RA	---NA---	321
PMGT_00029514-RA	---NA---	240
PMGT_00029517-RA	RRPO_OENBERNA-directed DNA polymerase homolog OS=Oenothera berteroana OX=3950 PE=4 SV=1	717	1	7.94524e-09	68.42
PMGT_00029516-RA	---NA---	330
PMGT_00029511-RA	---NA---	318
PMGT_00029510-RA	PYL6_ARATHAbscisic acid receptor PYL6 OS=Arabidopsis thaliana OX=3702 GN=PYL6 PE=1 SV=1	912	3	4.55732e-61	74.62
PMGT_00029513-RA	---NA---	321
PMGT_00029512-RA	STKLP_ARATHProbable transcription factor At4g00390 OS=Arabidopsis thaliana OX=3702 GN=At4g00390 PE=1 SV=1	1113	3	6.36929e-22	48.66
PMGT_00029594-RA	APX6_ARATHPutative L-ascorbate peroxidase 6 OS=Arabidopsis thaliana OX=3702 GN=APX6 PE=2 SV=1	1504	3	4.11023e-129	61.41
PMGT_00029597-RA	---NA---	1338
PMGT_00029596-RA	---NA---	1542
PMGT_00029590-RC	---NA---	228
PMGT_00029590-RA	---NA---	213
PMGT_00029590-RB	---NA---	216
PMGT_00029593-RA	SD25_ARATHG-type lectin S-receptor-like serine/threonine-protein kinase SD2-5 OS=Arabidopsis thaliana OX=3702 GN=SD25 PE=1 SV=1	348	3	3.46893e-48	70.16
PMGT_00029592-RA	SD25_ARATHG-type lectin S-receptor-like serine/threonine-protein kinase SD2-5 OS=Arabidopsis thaliana OX=3702 GN=SD25 PE=1 SV=1	489	3	1.33945e-90	80.87
PMGT_00029599-RA	---NA---	309
PMGT_00029598-RA	HPAT1_ARATHHydroxyproline O-arabinosyltransferase 1 OS=Arabidopsis thaliana OX=3702 GN=HPAT1 PE=1 SV=1	1782	3	0	81.91
PMGT_00029498-RA	---NA---	288
PMGT_00029499-RA	AAE2_ARATHProbable acyl-activating enzyme 2 OS=Arabidopsis thaliana OX=3702 GN=AAE2 PE=2 SV=1	2210	3	0	76.34
PMGT_00029410-RA	---NA---	762
PMGT_00029411-RA	---NA---	4824
PMGT_00029412-RA	---NA---	13647
PMGT_00029413-RA	---NA---	522
PMGT_00029414-RA	---NA---	3753
PMGT_00029415-RA	---NA---	214
PMGT_00029416-RA	---NA---	2916
PMGT_00029417-RA	---NA---	1530
PMGT_00029418-RA	---NA---	2079
PMGT_00029419-RA	---NA---	1242
PMGT_00031028-RA	---NA---	492
PMGT_00030462-RA	CID7_ARATHPolyadenylate-binding protein-interacting protein 7 OS=Arabidopsis thaliana OX=3702 GN=CID7 PE=1 SV=1	2815	3	0	66.97
PMGT_00030466-RA	---NA---	417
PMGT_00030465-RA	---NA---	360
PMGT_00030464-RA	---NA---	1026
PMGT_00030469-RA	FMO1_ARATHProbable flavin-containing monooxygenase 1 OS=Arabidopsis thaliana OX=3702 GN=FMO1 PE=2 SV=1	1563	3	0	65.51
PMGT_00030468-RA	---NA---	342
PMGT_00030461-RA	---NA---	2447
PMGT_00030457-RA	TIF3B_ARATHProtein TIFY 3B OS=Arabidopsis thaliana OX=3702 GN=TIFY3B PE=1 SV=1	1067	3	1.02904e-33	53.2
PMGT_00030481-RA	---NA---	465
PMGT_00030483-RA	TI214_IPOPUProtein TIC 214 OS=Ipomoea purpurea OX=4121 GN=TIC214 PE=3 SV=1	1509	1	7.21605e-13	42.08
PMGT_00030485-RA	TI214_IPOPUProtein TIC 214 OS=Ipomoea purpurea OX=4121 GN=TIC214 PE=3 SV=1	2274	1	3.17207e-11	40.57
PMGT_00030484-RA	TI214_IPOPUProtein TIC 214 OS=Ipomoea purpurea OX=4121 GN=TIC214 PE=3 SV=1	1644	1	5.75913e-12	40.56
PMGT_00030456-RA	---NA---	465
PMGT_00030454-RA	---NA---	219
PMGT_00030455-RA	SKP1A_ARATHSKP1-like protein 1A OS=Arabidopsis thaliana OX=3702 GN=SKP1A PE=1 SV=1	246	3	9.10358e-30	78.25
PMGT_00030458-RA	FAX7_ARATHProtein FATTY ACID EXPORT 7 OS=Arabidopsis thaliana OX=3702 GN=FAX7 PE=3 SV=1	318	2	3.00674e-08	88.36
PMGT_00030459-RA	FBX13_ARATHF-box only protein 13 OS=Arabidopsis thaliana OX=3702 GN=FBX13 PE=2 SV=2	1239	3	1.62353e-129	49.45
PMGT_00030474-RA	CH62_CUCMAChaperonin CPN60-2, mitochondrial OS=Cucurbita maxima OX=3661 GN=CPN60-2 PE=1 SV=1	2394	3	0	95.85
PMGT_00030476-RA	---NA---	621
PMGT_00030470-RA	---NA---	336
PMGT_00030472-RA	---NA---	282
PMGT_00030473-RA	---NA---	507
PMGT_00031033-RA	---NA---	213
PMGT_00031032-RA	M1280_ARATHUncharacterized mitochondrial protein AtMg01280 OS=Arabidopsis thaliana OX=3702 GN=AtMg01280 PE=3 SV=1	591	1	8.70723e-35	60.14
PMGT_00031041-RA	---NA---	147
PMGT_00030539-RA	---NA---	135
PMGT_00030538-RA	---NA---	219
PMGT_00030531-RA	---NA---	239
PMGT_00030530-RA	---NA---	237
PMGT_00030534-RA	---NA---	263
PMGT_00030537-RA	---NA---	222
PMGT_00030536-RA	---NA---	267
PMGT_00030548-RA	---NA---	432
PMGT_00030549-RA	---NA---	387
PMGT_00030544-RA	---NA---	237
PMGT_00030545-RA	---NA---	747
PMGT_00030546-RA	---NA---	363
PMGT_00030547-RA	---NA---	489
PMGT_00030540-RA	---NA---	243
PMGT_00030541-RA	---NA---	232
PMGT_00030528-RA	---NA---	306
PMGT_00030529-RA	---NA---	202
PMGT_00030526-RC	---NA---	2706
PMGT_00030524-RA	---NA---	221
PMGT_00030525-RA	---NA---	245
PMGT_00030535-RA	---NA---	185
PMGT_00030551-RA	Y4312_ARATHProbable LRR receptor-like serine/threonine-protein kinase At4g31250 OS=Arabidopsis thaliana OX=3702 GN=At4g31250 PE=1 SV=1	1896	3	0	65.05
PMGT_00030550-RA	---NA---	327
PMGT_00030542-RA	---NA---	156
PMGT_00030543-RA	---NA---	117
PMGT_00030533-RA	---NA---	261
PMGT_00030532-RA	---NA---	201
PMGT_00030269-RA	TI214_IPOPUProtein TIC 214 OS=Ipomoea purpurea OX=4121 GN=TIC214 PE=3 SV=1	2103	1	1.20536e-08	40
PMGT_00030268-RA	---NA---	555
PMGT_00030265-RA	---NA---	366
PMGT_00030267-RA	---NA---	468
PMGT_00030266-RA	---NA---	501
PMGT_00030261-RA	---NA---	246
PMGT_00030260-RA	---NA---	552
PMGT_00030262-RA	SH3P3_ARATHSH3 domain-containing protein 3 OS=Arabidopsis thaliana OX=3702 GN=SH3P3 PE=1 SV=1	1439	3	0	75.28
PMGT_00030230-RA	---NA---	219
PMGT_00030231-RA	---NA---	219
PMGT_00030236-RA	---NA---	219
PMGT_00030237-RA	---NA---	220
PMGT_00030235-RA	---NA---	220
PMGT_00030232-RA	---NA---	220
PMGT_00030233-RA	---NA---	219
PMGT_00030234-RA	---NA---	219
PMGT_00030239-RA	---NA---	105
PMGT_00030249-RA	---NA---	240
PMGT_00030248-RA	---NA---	240
PMGT_00030243-RA	---NA---	261
PMGT_00030242-RA	---NA---	226
PMGT_00030240-RA	---NA---	244
PMGT_00030247-RA	---NA---	266
PMGT_00030246-RA	---NA---	252
PMGT_00030245-RA	---NA---	261
PMGT_00030244-RA	---NA---	178
PMGT_00030225-RA	---NA---	249
PMGT_00030224-RA	---NA---	153
PMGT_00030218-RA	---NA---	129
PMGT_00030219-RA	---NA---	390
PMGT_00030238-RA	---NA---	167
PMGT_00030221-RA	---NA---	233
PMGT_00030220-RA	---NA---	233
PMGT_00030223-RA	---NA---	200
PMGT_00030222-RA	---NA---	232
PMGT_00030227-RA	---NA---	220
PMGT_00030226-RA	---NA---	249
PMGT_00030229-RA	---NA---	220
PMGT_00030228-RA	---NA---	219
PMGT_00030270-RA	---NA---	297
PMGT_00030271-RA	---NA---	798
PMGT_00030254-RA	---NA---	278
PMGT_00030255-RA	---NA---	450
PMGT_00030256-RA	AB9B_ARATHABC transporter B family member 9 OS=Arabidopsis thaliana OX=3702 GN=ABCB9 PE=3 SV=2	1635	3	6.72363e-143	66.36
PMGT_00030257-RA	---NA---	246
PMGT_00030250-RA	---NA---	219
PMGT_00030251-RA	---NA---	261
PMGT_00030252-RA	---NA---	258
PMGT_00030253-RA	---NA---	274
PMGT_00030258-RA	PM19L_ORYSJMembrane protein PM19L OS=Oryza sativa subsp. japonica OX=39947 GN=PM19L PE=2 SV=1	1311	1	6.40398e-23	58.33
PMGT_00030259-RA	---NA---	2001
PMGT_00031022-RA	SKP1A_ARATHSKP1-like protein 1A OS=Arabidopsis thaliana OX=3702 GN=SKP1A PE=1 SV=1	246	3	5.39908e-34	78.06
PMGT_00031023-RA	TRXX_ARATHThioredoxin X, chloroplastic OS=Arabidopsis thaliana OX=3702 GN=ATHX PE=2 SV=2	1107	3	2.71543e-14	67.8
PMGT_00030858-RA	---NA---	201
PMGT_00030859-RA	SYCM_ARATHCysteine--tRNA ligase, chloroplastic/mitochondrial OS=Arabidopsis thaliana OX=3702 GN=SYCO PE=2 SV=1	2361	3	0	84.21
PMGT_00030856-RA	---NA---	279
PMGT_00030857-RA	NAT2_ARATHNucleobase-ascorbate transporter 2 OS=Arabidopsis thaliana OX=3702 GN=NAT2 PE=2 SV=2	273	2	4.98001e-15	92.21
PMGT_00030864-RA	---NA---	477
PMGT_00030868-RA	---NA---	300
PMGT_00030854-RA	---NA---	1521
PMGT_00030855-RA	---NA---	294
PMGT_00030867-RA	UBP12_ARATHUbiquitin C-terminal hydrolase 12 OS=Arabidopsis thaliana OX=3702 GN=UBP12 PE=1 SV=2	5128	3	7.11464e-15	55.77
PMGT_00030866-RA	---NA---	336
PMGT_00030863-RA	---NA---	207
PMGT_00030860-RA	---NA---	213
PMGT_00030865-RA	---NA---	1293
PMGT_00030861-RA	---NA---	387
PMGT_00020934-RA	PP307_ARATHPentatricopeptide repeat-containing protein At4g13650 OS=Arabidopsis thaliana OX=3702 GN=PCMP-H42 PE=2 SV=2	2826	3	0	58.94
PMGT_00020935-RA	NSL1_ARATHMACPF domain-containing protein NSL1 OS=Arabidopsis thaliana OX=3702 GN=NSL1 PE=2 SV=1	4985	3	0	69.44
PMGT_00020936-RA	ERF80_ARATHEthylene-responsive transcription factor 9 OS=Arabidopsis thaliana OX=3702 GN=ERF9 PE=1 SV=1	687	3	6.18308e-36	63.49
PMGT_00020937-RA	ERF81_ARATHEthylene-responsive transcription factor 12 OS=Arabidopsis thaliana OX=3702 GN=ERF12 PE=1 SV=1	522	3	4.70325e-50	76.61
PMGT_00020930-RA	DI191_ORYSJProtein DEHYDRATION-INDUCED 19 OS=Oryza sativa subsp. japonica OX=39947 GN=DI19-1 PE=2 SV=1	1713	3	1.67835e-70	57.5
PMGT_00020931-RA	DRL28_ARATHProbable disease resistance protein At4g27220 OS=Arabidopsis thaliana OX=3702 GN=At4g27220 PE=2 SV=1	5298	3	6.77575e-47	44.79
PMGT_00020932-RA	LIAS_MEDTRLipoyl synthase, mitochondrial OS=Medicago truncatula OX=3880 GN=LIP1 PE=2 SV=1	579	3	1.23239e-31	82.31
PMGT_00020933-RA	---NA---	634
PMGT_00020938-RA	---NA---	309
PMGT_00020939-RA	BZP19_ORYSJBasic leucine zipper 19 OS=Oryza sativa subsp. japonica OX=39947 GN=BZIP19 PE=2 SV=1	757	3	2.97656e-10	87.04
PMGT_00021083-RA	PHO32_ARATHUniversal stress protein PHOS32 OS=Arabidopsis thaliana OX=3702 GN=PHOS32 PE=1 SV=1	1361	2	1.53246e-64	81.49
PMGT_00021082-RA	PCR8_ARATHProtein PLANT CADMIUM RESISTANCE 8 OS=Arabidopsis thaliana OX=3702 GN=PCR8 PE=1 SV=2	1698	3	1.4006e-10	40.75
PMGT_00021081-RA	---NA---	330
PMGT_00021087-RA	---NA---	363
PMGT_00021086-RA	MIP1B_ARATHB-box domain protein 31 OS=Arabidopsis thaliana OX=3702 GN=MIP1B PE=2 SV=1	465	3	1.03088e-11	64.35
PMGT_00021084-RA	---NA---	1491
PMGT_00021089-RA	KIC_ARATHCalcium-binding protein KIC OS=Arabidopsis thaliana OX=3702 GN=KIC PE=1 SV=2	363	3	1.73993e-37	72.28
PMGT_00021088-RA	---NA---	219
PMGT_00020549-RA	---NA---	225
PMGT_00020548-RA	---NA---	315
PMGT_00020545-RA	---NA---	1085
PMGT_00020544-RA	---NA---	267
PMGT_00020546-RA	APK3_ARATHAdenylyl-sulfate kinase 3 OS=Arabidopsis thaliana OX=3702 GN=APK3 PE=1 SV=1	2452	3	1.2636e-119	88.03
PMGT_00020541-RA	ECT3_ARATHYTH domain-containing protein ECT3 OS=Arabidopsis thaliana OX=3702 GN=ECT3 PE=1 SV=1	2347	3	7.25447e-100	70.16
PMGT_00020540-RA	---NA---	657
PMGT_00020543-RA	DHE1_ARATHGlutamate dehydrogenase 1 OS=Arabidopsis thaliana OX=3702 GN=GDH1 PE=1 SV=1	2175	3	0	95.38
PMGT_00020542-RA	AGLUP_ARATHADP-glucose phosphorylase OS=Arabidopsis thaliana OX=3702 GN=At5g18200 PE=1 SV=1	1248	1	1.6515e-158	76.79
PMGT_00020389-RA	---NA---	2649
PMGT_00020387-RA	BZP61_ARATHBasic leucine zipper 61 OS=Arabidopsis thaliana OX=3702 GN=BZIP61 PE=1 SV=1	2834	3	8.96449e-98	61.9
PMGT_00020386-RA	SAG39_ORYSISenescence-specific cysteine protease SAG39 OS=Oryza sativa subsp. indica OX=39946 GN=OsI_14861 PE=3 SV=1	1065	3	6.09143e-112	66.7
PMGT_00020385-RA	SVR3_ARATHPutative elongation factor TypA-like SVR3, chloroplastic OS=Arabidopsis thaliana OX=3702 GN=SVR3 PE=1 SV=1	2461	3	1.65014e-154	50.74
PMGT_00020383-RA	ROMT_VITVITrans-resveratrol di-O-methyltransferase OS=Vitis vinifera OX=29760 GN=ROMT PE=1 SV=2	912	3	7.84605e-117	64.22
PMGT_00020382-RA	ROMT_VITVITrans-resveratrol di-O-methyltransferase OS=Vitis vinifera OX=29760 GN=ROMT PE=1 SV=2	1077	3	2.44082e-154	72.89
PMGT_00020381-RA	ROMT_VITVITrans-resveratrol di-O-methyltransferase OS=Vitis vinifera OX=29760 GN=ROMT PE=1 SV=2	813	3	1.18914e-108	70.1
PMGT_00020380-RA	---NA---	306
PMGT_00021164-RA	Y2913_ARATHG-type lectin S-receptor-like serine/threonine-protein kinase At2g19130 OS=Arabidopsis thaliana OX=3702 GN=At2g19130 PE=2 SV=1	2481	3	4.27064e-144	61.49
PMGT_00021165-RA	---NA---	2735
PMGT_00021161-RA	CRK14_ARATHCysteine-rich receptor-like protein kinase 14 OS=Arabidopsis thaliana OX=3702 GN=CRK14 PE=2 SV=2	939	3	1.68085e-30	48.21
PMGT_00021162-RA	CRK14_ARATHCysteine-rich receptor-like protein kinase 14 OS=Arabidopsis thaliana OX=3702 GN=CRK14 PE=2 SV=2	2050	3	9.06317e-41	56.07
PMGT_00021163-RA	CRK14_ARATHCysteine-rich receptor-like protein kinase 14 OS=Arabidopsis thaliana OX=3702 GN=CRK14 PE=2 SV=2	786	3	6.53403e-17	47.31
PMGT_00021169-RA	---NA---	333
PMGT_00021366-RA	CB5_ARATHChlorophyll a-b binding protein CP26, chloroplastic OS=Arabidopsis thaliana OX=3702 GN=LHCB5 PE=1 SV=1	1337	3	2.48944e-156	73.09
PMGT_00021367-RA	---NA---	690
PMGT_00021364-RA	AOX4_ARATHUbiquinol oxidase 4, chloroplastic/chromoplastic OS=Arabidopsis thaliana OX=3702 GN=AOX4 PE=1 SV=2	1432	3	9.52564e-162	58.53
PMGT_00021365-RA	---NA---	1538
PMGT_00021362-RA	CPR1_ARATHF-box protein CPR1 OS=Arabidopsis thaliana OX=3702 GN=CPR1 PE=1 SV=2	2299	3	5.2237e-61	50.32
PMGT_00021363-RA	---NA---	405
PMGT_00021360-RA	---NA---	526
PMGT_00021361-RA	ACCO_ACTDE1-aminocyclopropane-1-carboxylate oxidase OS=Actinidia deliciosa OX=3627 GN=ACO PE=2 SV=1	873	3	1.57503e-170	81.71
PMGT_00021368-RA	---NA---	1363
PMGT_00021369-RA	REM16_ARATHB3 domain-containing protein REM16 OS=Arabidopsis thaliana OX=3702 GN=REM16 PE=2 SV=1	1909	3	3.26913e-34	59.93
PMGT_00020778-RA	---NA---	582
PMGT_00020779-RA	---NA---	523
PMGT_00020772-RA	CRIM2_ARATHCold-regulated 413 inner membrane protein 2, chloroplastic OS=Arabidopsis thaliana OX=3702 GN=COR413IM2 PE=1 SV=1	1152	3	3.00853e-70	67.05
PMGT_00020773-RA	AML5_ARATHProtein MEI2-like 5 OS=Arabidopsis thaliana OX=3702 GN=ML5 PE=1 SV=1	3350	3	0	63.7
PMGT_00020770-RA	CTPA1_ARATHCarboxyl-terminal-processing peptidase 1, chloroplastic OS=Arabidopsis thaliana OX=3702 GN=CTPA1 PE=1 SV=1	1572	3	2.50213e-128	59.42
PMGT_00020771-RA	---NA---	645
PMGT_00020776-RA	---NA---	327
PMGT_00020777-RA	---NA---	714
PMGT_00020774-RA	NLTP8_ARATHNon-specific lipid-transfer protein 8 OS=Arabidopsis thaliana OX=3702 GN=LTP8 PE=3 SV=1	916	3	1.87071e-33	64.9
PMGT_00020775-RA	RL321_ARATH60S ribosomal protein L32-1 OS=Arabidopsis thaliana OX=3702 GN=RPL32A PE=2 SV=2	949	3	2.36286e-83	93.07
PMGT_00020198-RA	---NA---	269
PMGT_00020199-RA	RK6_ARATH50S ribosomal protein L6, chloroplastic OS=Arabidopsis thaliana OX=3702 GN=RPL6 PE=2 SV=1	928	3	9.2288e-125	76.84
PMGT_00020196-RA	DTX40_ARATHProtein DETOXIFICATION 40 OS=Arabidopsis thaliana OX=3702 GN=DTX40 PE=1 SV=1	1818	3	7.57734e-118	74.98
PMGT_00020197-RA	DTX40_ARATHProtein DETOXIFICATION 40 OS=Arabidopsis thaliana OX=3702 GN=DTX40 PE=1 SV=1	276	1	2.6189e-06	48.18
PMGT_00020194-RA	---NA---	354
PMGT_00020195-RA	UGPI6_ARATHUncharacterized GPI-anchored protein At1g61900 OS=Arabidopsis thaliana OX=3702 GN=At1g61900 PE=2 SV=1	1793	1	1.377e-162	76.61
PMGT_00020193-RA	ACO3M_ARATHAconitate hydratase 3, mitochondrial OS=Arabidopsis thaliana OX=3702 GN=ACO3 PE=1 SV=2	3712	3	0	96.01
PMGT_00020190-RA	B3GT2_ARATHProbable beta-1,3-galactosyltransferase 2 OS=Arabidopsis thaliana OX=3702 GN=B3GALT2 PE=2 SV=1	3770	3	0	88.81
PMGT_00020191-RA	RP6L3_ARATHProtein RRP6-like 3 OS=Arabidopsis thaliana OX=3702 GN=RRP6L3 PE=2 SV=1	3110	3	0	60.79
PMGT_00020171-RA	---NA---	2166
PMGT_00020172-RA	CND2_ARATHCondensin complex subunit 2 OS=Arabidopsis thaliana OX=3702 GN=CAPH PE=1 SV=1	2016	1	0	73.05
PMGT_00020173-RA	---NA---	1310
PMGT_00020175-RA	APA1_ARATHAspartic proteinase A1 OS=Arabidopsis thaliana OX=3702 GN=APA1 PE=1 SV=1	1980	3	0	83.42
PMGT_00020176-RA	M3K17_ARATHMitogen-activated protein kinase kinase kinase 17 OS=Arabidopsis thaliana OX=3702 GN=MAPKKK17 PE=1 SV=1	1101	3	3.53628e-97	60.12
PMGT_00020177-RA	---NA---	672
PMGT_00020136-RA	---NA---	282
PMGT_00020307-RA	EXPB3_ARATHExpansin-B3 OS=Arabidopsis thaliana OX=3702 GN=EXPB3 PE=2 SV=2	1389	3	8.98857e-137	84.21
PMGT_00020306-RA	GCL2_ARATHLanC-like protein GCL2 OS=Arabidopsis thaliana OX=3702 GN=GCL2 PE=2 SV=1	1323	3	1.31464e-162	73.18
PMGT_00020305-RA	GCR2_ARATHLanC-like protein GCR2 OS=Arabidopsis thaliana OX=3702 GN=GCR2 PE=1 SV=1	1695	3	1.27193e-48	78.66
PMGT_00020304-RA	POR_DAUCAProtochlorophyllide reductase, chloroplastic OS=Daucus carota OX=4039 GN=POR1 PE=2 SV=1	1410	3	0	87.75
PMGT_00020303-RA	PYRB3_PEAAspartate carbamoyltransferase 3, chloroplastic OS=Pisum sativum OX=3888 GN=PYRB3 PE=2 SV=1	516	3	1.18307e-78	76.78
PMGT_00020302-RA	ERF54_ARATHEthylene-responsive transcription factor ERF054 OS=Arabidopsis thaliana OX=3702 GN=ERF054 PE=2 SV=1	1194	3	2.69332e-57	63.54
PMGT_00020301-RA	CHUP1_ARATHProtein CHUP1, chloroplastic OS=Arabidopsis thaliana OX=3702 GN=CHUP1 PE=1 SV=1	1902	2	2.52194e-106	61.83
PMGT_00020300-RA	---NA---	360
PMGT_00020309-RA	---NA---	2732
PMGT_00020308-RA	TET19_ARATHTetraspanin-19 OS=Arabidopsis thaliana OX=3702 GN=TOM2AH3 PE=2 SV=1	4530	3	1.06754e-73	59.54
PMGT_00019930-RA	U88B1_STEREUDP-glycosyltransferase 88B1 OS=Stevia rebaudiana OX=55670 GN=UGT88B1 PE=2 SV=1	1467	3	1.09291e-155	65.14
PMGT_00019931-RA	U88B1_STEREUDP-glycosyltransferase 88B1 OS=Stevia rebaudiana OX=55670 GN=UGT88B1 PE=2 SV=1	1782	3	4.66714e-154	66.63
PMGT_00019932-RA	U88B1_STEREUDP-glycosyltransferase 88B1 OS=Stevia rebaudiana OX=55670 GN=UGT88B1 PE=2 SV=1	1976	3	9.99156e-150	64.5
PMGT_00019933-RA	U88B1_STEREUDP-glycosyltransferase 88B1 OS=Stevia rebaudiana OX=55670 GN=UGT88B1 PE=2 SV=1	1533	3	1.33044e-155	65.01
PMGT_00019934-RA	AB8G_ARATHABC transporter G family member 8 OS=Arabidopsis thaliana OX=3702 GN=ABCG8 PE=2 SV=1	1815	3	0	75.47
PMGT_00019935-RA	Y1465_ARATHLate embryogenesis abundant protein At1g64065 OS=Arabidopsis thaliana OX=3702 GN=At1g64065 PE=2 SV=1	612	1	2.3461e-17	49.21
PMGT_00019936-RA	MAKR5_ARATHMembrane-associated kinase regulator 5 OS=Arabidopsis thaliana OX=3702 GN=MAKR5 PE=2 SV=1	855	1	5.4818e-22	46.18
PMGT_00019937-RA	SLAH3_ARATHS-type anion channel SLAH3 OS=Arabidopsis thaliana OX=3702 GN=SLAH3 PE=1 SV=1	1353	3	0	74.25
PMGT_00019938-RA	MAKR6_ARATHProbable membrane-associated kinase regulator 6 OS=Arabidopsis thaliana OX=3702 GN=MAKR6 PE=2 SV=1	1118	1	3.65187e-39	56.41
PMGT_00019939-RA	---NA---	1454
PMGT_00020871-RA	CHUP1_ARATHProtein CHUP1, chloroplastic OS=Arabidopsis thaliana OX=3702 GN=CHUP1 PE=1 SV=1	2357	2	2.82077e-101	59.69
PMGT_00020870-RA	TBL37_ARATHProtein trichome birefringence-like 37 OS=Arabidopsis thaliana OX=3702 GN=TBL37 PE=2 SV=2	1202	3	6.96231e-42	81.56
PMGT_00020873-RA	---NA---	456
PMGT_00020872-RA	DSEL_ARATHPhospholipase A1-IIgamma OS=Arabidopsis thaliana OX=3702 GN=DSEL PE=1 SV=1	1693	3	3.46375e-179	76.63
PMGT_00020875-RA	DSEL_ARATHPhospholipase A1-IIgamma OS=Arabidopsis thaliana OX=3702 GN=DSEL PE=1 SV=1	1514	3	6.13451e-95	56.98
PMGT_00020874-RA	---NA---	216
PMGT_00020877-RB	BH036_ARATHTranscription factor bHLH36 OS=Arabidopsis thaliana OX=3702 GN=BHLH36 PE=2 SV=1	366	3	1.22039e-18	73.02
PMGT_00020877-RA	BH120_ARATHTranscription factor bHLH120 OS=Arabidopsis thaliana OX=3702 GN=BHLH120 PE=2 SV=2	270	3	1.73267e-07	67.07
PMGT_00020876-RA	PPR62_ARATHPentatricopeptide repeat-containing protein At1g28690, mitochondrial OS=Arabidopsis thaliana OX=3702 GN=PCMP-E34 PE=2 SV=2	2897	3	0	63.4
PMGT_00020879-RA	IQD1_ARATHProtein IQ-DOMAIN 1 OS=Arabidopsis thaliana OX=3702 GN=IQD1 PE=1 SV=1	1564	3	5.41337e-29	51.97
PMGT_00020878-RA	NUD15_ARATHNudix hydrolase 15, mitochondrial OS=Arabidopsis thaliana OX=3702 GN=NUDT15 PE=1 SV=2	1513	3	1.41827e-124	79.74
PMGT_00020468-RA	ALL10_OLEEUMajor pollen allergen Ole e 10 OS=Olea europaea OX=4146 PE=1 SV=1	1263	3	8.56558e-22	60.04
PMGT_00020469-RA	PP200_ARATHPentatricopeptide repeat-containing protein At2g42920, chloroplastic OS=Arabidopsis thaliana OX=3702 GN=PCMP-E75 PE=2 SV=1	2197	3	0	66.43
PMGT_00020466-RA	KPRS4_SPIOLRibose-phosphate pyrophosphokinase 4 OS=Spinacia oleracea OX=3562 GN=PRS4 PE=2 SV=1	1487	3	0	92.26
PMGT_00020467-RB	GPAT1_ARATHGlycerol-3-phosphate acyltransferase 1 OS=Arabidopsis thaliana OX=3702 GN=GPAT1 PE=1 SV=1	1299	3	0	71.36
PMGT_00020467-RA	GPAT1_ARATHGlycerol-3-phosphate acyltransferase 1 OS=Arabidopsis thaliana OX=3702 GN=GPAT1 PE=1 SV=1	1662	3	0	67.66
PMGT_00020464-RA	MPK20_ARATHMitogen-activated protein kinase 20 OS=Arabidopsis thaliana OX=3702 GN=MPK20 PE=1 SV=2	2923	3	0	81.72
PMGT_00020465-RA	---NA---	444
PMGT_00020462-RA	MPK8_ORYSJMitogen-activated protein kinase 8 OS=Oryza sativa subsp. japonica OX=39947 GN=MPK8 PE=2 SV=2	1711	3	6.2654e-110	93.37
PMGT_00020463-RA	CRJ35_CRYJAPathogenesis-related thaumatin-like protein 3.5 OS=Cryptomeria japonica OX=3369 PE=1 SV=1	711	3	1.32983e-64	57.49
PMGT_00020460-RA	PSI1_ARATHProtein PSK SIMULATOR 1 OS=Arabidopsis thaliana OX=3702 GN=PSI1 PE=1 SV=2	2184	3	8.06509e-151	59.7
PMGT_00020461-RA	PSI1_ARATHProtein PSK SIMULATOR 1 OS=Arabidopsis thaliana OX=3702 GN=PSI1 PE=1 SV=2	2172	3	2.26857e-155	60.83
PMGT_00021227-RA	FBL36_ARATHF-box/LRR-repeat protein At2g29930 OS=Arabidopsis thaliana OX=3702 GN=At2g29930 PE=2 SV=1	822	3	7.50138e-08	41.67
PMGT_00020117-RA	NU133_ARATHNuclear pore complex protein NUP133 OS=Arabidopsis thaliana OX=3702 GN=NUP133 PE=1 SV=1	3989	1	0	72.11
PMGT_00020114-RA	CB21_GOSHIChlorophyll a-b binding protein 151, chloroplastic OS=Gossypium hirsutum OX=3635 GN=CAB-151 PE=2 SV=2	4167	3	2.29798e-173	96.35
PMGT_00020115-RA	NU133_ARATHNuclear pore complex protein NUP133 OS=Arabidopsis thaliana OX=3702 GN=NUP133 PE=1 SV=1	297	1	1.95306e-24	69.39
PMGT_00020112-RA	---NA---	399
PMGT_00020113-RA	PP175_ARATHPentatricopeptide repeat-containing protein At2g29760, chloroplastic OS=Arabidopsis thaliana OX=3702 GN=PCMP-H33 PE=2 SV=1	2010	3	0	60.75
PMGT_00020110-RA	OBE2_ARATHProtein OBERON 2 OS=Arabidopsis thaliana OX=3702 GN=OBE2 PE=1 SV=1	2253	3	0	83.83
PMGT_00020111-RA	HS906_ARATHHeat shock protein 90-6, mitochondrial OS=Arabidopsis thaliana OX=3702 GN=HSP90-6 PE=1 SV=1	2838	3	0	78.89
PMGT_00020118-RA	---NA---	943
PMGT_00020119-RA	PAT1_ARATHScarecrow-like transcription factor PAT1 OS=Arabidopsis thaliana OX=3702 GN=PAT1 PE=1 SV=1	2389	3	0	79.68
PMGT_00019875-RA	---NA---	2659
PMGT_00019874-RA	SIPL1_ARATHSignal peptide peptidase-like 1 OS=Arabidopsis thaliana OX=3702 GN=SPPL1 PE=2 SV=1	4409	3	0	74.13
PMGT_00019877-RA	---NA---	360
PMGT_00019876-RA	P4H12_ARATHProbable prolyl 4-hydroxylase 12 OS=Arabidopsis thaliana OX=3702 GN=P4H12 PE=2 SV=1	1306	3	5.29232e-85	60.21
[truncated: 28,985 more rows]

## Sheet: KEGG
Seq	Pathway	Pathway ID	#Enzs in Pathway	Enzyme
[truncated: 1,485 more rows]

## Sheet: COGKOGEGGNOG
Type	Query ID	Gene Name	EggNOG Description	E-Value	Bit-Score	Best Tax-Level	EC Codes	#GO	GOs	GO Names	KEGG KO	KEGG Pathway
[truncated: 24,073 more rows]

[truncated: 1 more sheets: Summary]
